# Supplementary material for: Application of a Sensitive Capture Sequencing Approach to Reservoir Surveillance Detects Novel Viruses in Zambian Wild Rodents
Source: Viruses. 2024 Nov 9;16(11):1754. doi: 10.3390/v16111754 (PMC11598836; doi:10.3390/v16111754)
Supplement: Supplementary file 1 [file viruses-16-01754-s001.zip]

Archive with 9 entries (9 files):
- .DS_Store
- Supplementary Figure S1.pdf
- Supplementary Table S1.xlsx
- Supplementary Table S2.xlsx
- Supplementary Table S3.xlsx
- Supplementary Table S4.pdf
- Supplementary Table S5.xlsx
- Supplementary Table S6.pdf
- SupplementaryTable S7.xlsx
