# Supplementary material for: Application of a Sensitive Capture Sequencing Approach to Reservoir Surveillance Detects Novel Viruses in Zambian Wild Rodents
Source: Viruses. 2024 Nov 9;16(11):1754. doi: 10.3390/v16111754 (PMC11598836; doi:10.3390/v16111754)
Supplement: Supplementary file 1 [file viruses-16-01754-s001.zip › Supplementary Table S1.xlsx]

## Sheet: reads_summary
Supplementary Table S1. Number of sequencing reads per sample.
Sample Name	# of Raw Reads	# of Reads after Primer Trimming	# of Reads after Filtration	% Removed after Filtration
A104	14820482	14677346	12377835	0.1567
A109L	11298299	11160944	8510144	0.2375
A10LV	12166965	12040177	9784530	0.1873
A121L	11915546	11778342	10327796	0.1232
A123L	12223173	12122020	10375702	0.1441
A124K	8638051	8544403	7636175	0.1063
A124L	15234827	15064778	11137565	0.2607
A126K	21002302	20896615	19847909	0.0502
A129L	14025804	13884937	11771045	0.1522
A131K	22925916	22803287	20101957	0.1185
A136L	15949044	15824303	13543048	0.1442
A138	31587817	31443391	29544876	0.0604
A13LV	28807552	28662479	28124982	0.0188
A14	9775859	9615792	6225145	0.3526
A17L	1198270	1163072	1132360	0.0264
A21S	3677842	3658479	2891585	0.2096
A33	9357710	9219619	6557822	0.2887
A40LV	9681938	9551302	6824269	0.2855
A46L	3613075	3584972	3462800	0.0341
A48K	14175078	14114972	13410564	0.0499
A57	10738630	10577644	6750250	0.3618
A66LV	11683511	11546626	9045464	0.2166
A68	18574180	18423494	16955815	0.0797
A73	30295916	30030528	27407978	0.0873
A76	9119400	9044917	7794737	0.1382
A81	22880653	22691103	20505262	0.0963
A87L	12318702	12152075	7726610	0.3642
A88	26958897	26699284	24762546	0.0725
A91	15286025	15157525	13906473	0.0825
A93	11574003	11490646	8473964	0.2625
A94	6921919	6868194	6019638	0.1235
A99L	11858624	11696447	9430288	0.1937
A100	11102439	10978380	6454953	0.0631
A102	12541822	12450148	11154265	0.2882
A105	8290522	8238580	5889962	0.0556
A107	7416178	7388790	5962588	0.0897
A112	8060078	8006501	5847283	0.0822
A115	17875377	17704903	15630957	0.0193
A116	10774886	10697458	7714191	0.0832
A120	12105456	12041608	9789920	0.0272
A125	614243	607354	563903	0.0269
A127	852871	849546	838277	0.003
A128	9891488	9680244	5537219	0.2368
A135	7414766	7374190	6084714	0.0914
A23	6954330	6912432	5821090	0.0788
A24	8133075	8098575	7148720	0.0613
A27	5642776	5605257	4179188	0.0722
A28	9788905	9741773	8017401	0.0852
A29	33416564	33375179	33019888	0.0056
A30	8429341	8343335	6038733	0.0592
A31	8820742	8745423	5481231	0.0404
A34	9782263	9721021	7964568	0.0761
A39	13412022	13270852	8808886	0.074
A44	11957089	11875111	9825531	0.0654
A45	13318149	13265109	11186833	0.0934
A51	10193500	10110431	7340375	0.0527
A52	9983437	9829113	7016442	0.2747
A54	11527577	11461997	9305794	0.0711
A56	13710963	13562731	10521170	0.0728
A58	13922667	13777807	10392925	0.3972
A59	20697803	20576072	18650628	0.0257
A60	8731666	8614039	6849559	0.0519
A63	6334780	6287401	5173617	0.056
A64	7414392	7337129	6290119	0.0264
A70	30938448	30806187	29647742	0.012
A71	8176086	8138478	6786518	0.0389
A75	11901231	11834654	9610958	0.0826
A80	12558425	12457203	10319129	0.0471
A83	10542809	10406350	9226312	0.0094
A85	12801714	12671263	11150061	0.4626
A86	7724283	7666432	6573901	0.0817
A89	4745	4621	4409	0.0018
A95	7740322	7622093	5512683	0.0646
A96	11123337	10947032	7553466	0.0745
A97	10837222	10509132	6103101	0.0312
A98	11197557	11076319	8585320	0.0745
A119	8305742	8218880	7549658	0.0814
A11	74307	15657	12427	0.2063
A12	10516654	10341424	9446399	0.0865
A15	8347700	8113257	6697478	0.1745
A16K	10263620	10201453	9813582	0.038
A18	22415546	22059263	19455373	0.118
A19	12644348	12372212	11029814	0.1085
A20	15683262	15436748	13976432	0.0946
A22	16571361	16494478	16089318	0.0246
A25	10039761	9931042	8735389	0.1204
A26	10012836	9917905	8753552	0.1174
A2	18122894	17350706	13665902	0.2124
A32	9689718	9586407	8619684	0.1008
A37	10449572	10282881	9279314	0.0976
A3	12571804	12195034	10021372	0.1782
A43	7702713	7634507	6942850	0.0906
A47	14138742	14036732	13427996	0.0434
A49	8351001	8300797	7645597	0.0789
A4L	7747833	7675715	6959943	0.0933
A50	9423059	9363550	8605242	0.081
A53	15185434	15072850	13361641	0.1135
A55	3319776	3235930	2623301	0.1893
A5	9967456	9764968	8166921	0.1637
A62	8833131	8651307	7464455	0.1372
A65	10425497	10224331	8988550	0.1209
A67	6807555	6671658	5834995	0.1254
A69	6429934	6377566	5887902	0.0768
A6K	7196411	7136593	6532764	0.0846
A72	8347623	8280795	7622215	0.0795
A74	7547110	7449145	6769813	0.0912
A7	10131454	10021252	9317013	0.0703
A8	15132415	14985065	13901263	0.0723
A9K	8433939	8372525	7751449	0.0742
B1	12532650	12427264	11517537	0.0732
K1	12916205	12766641	11281805	0.1163
K2	8838835	8706405	7755024	0.1093
K3	12209365	12095292	11166431	0.0768
K4	7393956	7135974	5695044	0.2019
K5	12440159	12240613	10886784	0.1106
K6	10179178	10069029	9232928	0.083
NY1	10892422	10774979	9932401	0.0782
NY2	16570446	16355814	13684351	0.1633
NY4	1132192	1072851	902213	0.1591
