# Supplementary material for: Application of a Sensitive Capture Sequencing Approach to Reservoir Surveillance Detects Novel Viruses in Zambian Wild Rodents
Source: Viruses. 2024 Nov 9;16(11):1754. doi: 10.3390/v16111754 (PMC11598836; doi:10.3390/v16111754)
Supplement: Supplementary file 1 [file viruses-16-01754-s001.zip › Supplementary Table S2.xlsx]

## Sheet: ZMB.pool1.megablast.taxonomySum
Supplementary Table S2. Additional viruses identified in Zambian rodents.
Taxonomic counts for megablast
	Maximum MEGABLAST E-Value cutoff [default 1E-10]: 1E-35
	Minimum MEGABLAST Alignment Length cutoff [default 50]: 100
Family	Genus	Species	Accession#	ZMB_A104_S5_L001_R1_001	ZMB_A109L_S13_L001_R1_001	ZMB_A10LV_S19_L001_R1_001	ZMB_A121L_S14_L001_R1_001	ZMB_A123L_S15_L001_R1_001	ZMB_A124K_S32_L001_R1_001	ZMB_A124L_S16_L001_R1_001	ZMB_A126K_S31_L001_R1_001	ZMB_A129L_S17_L001_R1_001	ZMB_A131K_S8_L001_R1_001	ZMB_A136L_S18_L001_R1_001	ZMB_A138_S1_L001_R1_001	ZMB_A13LV_S20_L001_R1_001	ZMB_A14_S2_L001_R1_001	ZMB_A17L_S9_L001_R1_001	ZMB_A21S_S30_L001_R1_001	ZMB_A33_S4_L001_R1_001	ZMB_A40LV_S21_L001_R1_001	ZMB_A46L_S10_L001_R1_001	ZMB_A48K_S7_L001_R1_001	ZMB_A57_S6_L001_R1_001	ZMB_A66LV_S22_L001_R1_001	ZMB_A68_S23_L001_R1_001	ZMB_A73_S24_L001_R1_001	ZMB_A76_S25_L001_R1_001	ZMB_A81_S26_L001_R1_001	ZMB_A87L_S11_L001_R1_001	ZMB_A88_S27_L001_R1_001	ZMB_A91_S28_L001_R1_001	ZMB_A93_S3_L001_R1_001	ZMB_A94 _S29_L001_R1_001	ZMB_A99L_S12_L001_R1_001
Anelloviridae	Anello_unclassified	Anelloviridae sp.	gi|1280074276|gb|MF684741.1|	0	0	0	0	0	0	0	0	0	0	0	0	0	0	0	0	0	4	0	0	0	0	0	0	0	0	0	0	0	0	0	0
Anelloviridae	Anello_unclassified	Mosquito VEM Anellovirus SDBVL A	gi|333596679|gb|HQ335082.1|	0	0	0	4	0	0	0	0	0	0	0	0	0	0	0	0	0	0	0	0	0	0	0	0	0	0	0	0	0	0	0	0
Anelloviridae	Anello_unclassified	Mosquito VEM Anellovirus SDBVL B	gi|333596682|gb|HQ335083.1|	0	0	0	4	0	0	0	0	0	0	0	0	0	0	0	0	0	22	0	0	0	0	0	0	0	0	0	0	0	0	0	0
Anelloviridae	Anello_unclassified	Rodent Torque teno virus 1	gi|597610465|gb|KJ194630.1|	47	0	0	0	0	0	0	0	0	0	0	0	8	0	0	0	0	10	0	0	0	0	0	0	0	0	0	0	0	0	0	0
Circoviridae	Circo_unclassified	Human fecal virus Jorvi2	gi|1214149328|gb|MF118167.1|	20	0	0	0	0	0	126	0	0	0	0	0	0	0	0	0	0	0	0	0	0	0	0	0	0	0	0	0	0	0	0	0
Circoviridae	Circo_unclassified	Human fecal virus Tarto	gi|1214149322|gb|MF118166.1|	0	0	0	0	0	0	29	0	0	21	0	0	0	0	0	0	0	0	0	0	0	0	0	0	0	0	0	0	0	0	0	0
Circoviridae	Cyclovirus	Cyclovirus NG12	gi|290783640|gb|GQ404854.1|	0	0	0	0	0	0	0	0	0	0	0	0	0	0	0	0	0	0	0	28	0	0	0	0	0	0	0	0	0	0	0	0
Circoviridae	Cyclovirus	Cyclovirus TN12	gi|295148492|gb|GQ404905.1|	0	0	0	0	0	0	0	0	0	0	0	0	0	0	0	0	0	0	53	0	0	0	0	0	0	0	0	0	0	0	0	0
Circoviridae	Cyclovirus	Cyclovirus VN	gi|514829141|gb|KF031491.1|	0	0	0	0	0	0	0	0	0	9	0	0	0	0	0	0	0	0	0	0	0	0	0	0	0	0	0	0	0	0	0	0
Circoviridae	Cyclovirus	Cyclovirus ZM38	gi|701456367|dbj|AB937983.1|	0	0	0	0	0	0	0	0	0	0	0	0	0	0	0	0	0	0	0	0	0	0	0	0	0	0	0	0	0	0	5	0
Circoviridae	Cyclovirus	Human cyclovirus VS5700009	gi|512130178|gb|KC771281.1|	0	0	0	0	0	0	0	0	0	15	0	0	0	0	0	0	0	0	0	0	0	0	0	0	0	0	0	0	0	0	146	8
Genomoviridae	Gemycircularvirus	Gemycircularvirus HV-GcV1	gi|1039699134|gb|KU343136.1|	0	0	0	0	0	0	0	0	0	0	0	0	0	0	0	0	0	0	42	0	0	0	0	0	0	0	0	0	0	0	0	0
Genomoviridae	Gemykibivirus	Gemycircularvirus NP	gi|745699259|gb|KP133080.1|	0	0	0	0	0	0	0	0	0	0	0	0	0	0	0	0	0	0	0	9	0	0	0	0	0	0	0	0	0	0	0	0
Genomoviridae	Gemykibivirus	Human associated gemykibivirus 1	gi|950645977|gb|KP974694.1|	0	0	0	0	0	0	0	0	0	0	0	0	0	0	0	0	0	0	21	0	0	0	0	0	0	0	0	0	0	0	0	0
Genomoviridae	Gemykrogvirus	Sewage-associated gemycircularvirus 4	gi|664651417|gb|KJ547634.1|	0	0	0	0	0	0	0	0	0	0	0	0	0	0	0	0	0	0	45	0	0	0	0	0	0	0	0	0	0	0	0	0
Genomoviridae	Genomo_unclassified	Bark beetle-associated genomovirus 6	gi|1433501292|gb|MG571097.1|	0	0	0	0	0	0	0	0	0	0	0	0	0	0	0	0	0	0	26	0	0	0	0	0	0	0	0	0	0	0	0	0
Herpesviridae	Cytomegalovirus	Human betaherpesvirus 5	gi|1098409024|gb|KX544841.1|	0	0	0	0	0	0	0	0	0	0	0	0	0	0	0	0	0	0	0	0	0	0	0	0	0	0	0	0	0	0	0	68
Herpesviridae	Muromegalovirus	Murine cytomegalovirus (strain K181)	gi|124248149|emb|AM237298.1|	7	0	0	0	0	0	0	0	0	0	0	0	0	0	0	0	0	0	0	0	0	0	0	0	0	0	0	0	0	0	0	0
Herpesviridae	Muromegalovirus	Rat cytomegalovirus ALL-03	gi|814970590|gb|KP967684.1|	17	0	0	0	0	0	0	0	0	0	0	0	0	0	0	0	0	0	0	0	0	0	0	0	0	0	0	0	0	0	0	0
Papillomaviridae	Alphapapillomavirus	human papillomavirus 27	gi|396964|emb|X74473.1|	0	0	0	0	0	0	0	0	0	0	0	0	46	0	0	0	0	0	0	0	0	0	0	0	0	0	0	0	0	0	0	0
Papillomaviridae	Betapapillomavirus	Human papillomavirus 143	gi|343411577|gb|HM999995.1|	0	4	0	0	0	0	0	0	0	0	0	0	0	0	0	0	0	0	0	0	0	0	0	0	0	0	0	0	0	0	0	0
Papillomaviridae	Betapapillomavirus	Human papillomavirus 23	gi|1166134776|gb|KY652675.1|	0	0	0	0	0	0	0	0	0	0	0	0	0	0	0	0	0	0	0	0	0	0	0	0	0	0	0	0	0	0	0	45
Papillomaviridae	Betapapillomavirus	Human papillomavirus 80	gi|2911565|emb|Y15176.1|	0	0	0	0	0	0	0	0	0	17	0	0	0	0	0	0	0	0	0	0	0	0	0	0	0	0	0	0	0	0	0	0
Papillomaviridae	Betapapillomavirus	human papillomavirus 115	gi|270048212|gb|FJ947080.1|	0	0	0	0	0	0	0	0	0	0	0	0	0	0	0	0	0	0	0	0	0	0	0	0	4	0	0	0	0	0	0	0
Papillomaviridae	Gammapapillomavirus	Human papillomavirus 158	gi|1020934693|gb|KT698168.1|	0	0	0	0	0	0	0	0	0	0	4	0	0	0	0	0	0	0	0	0	0	0	0	0	0	0	0	0	0	0	0	0
Papillomaviridae	Iotapapillomavirus	Iotapapillomavirus 1	gi|436472|gb|U01834.1|MRU01834	1261	0	0	1242	0	0	5	0	0	23	0	0	0	0	136	0	0	8	236	0	0	0	0	0	0	5	0	0	110	0	11	262
Papillomaviridae	Papilloma_unclassified	Human papillomavirus	gi|39777318|gb|AY468420.1|	0	0	0	0	0	0	0	0	0	0	0	0	0	0	0	0	0	0	0	0	0	0	0	0	0	0	0	0	0	0	0	22
Papillomaviridae	Pipapillomavirus	Mastomys coucha papillomavirus 2	gi|110225453|gb|DQ664501.1|	675	0	42	681	7	97	60	31	105	587	0	38	602	33	0	0	13	62	0	5384	108	0	0	0	8	18	110	79	12	0	55	11055
Parvoviridae	Ambidensovirus	Acheta domestica densovirus	gi|1200176462|gb|KX145610.1|	0	0	0	0	0	0	0	0	0	0	0	0	0	0	0	0	0	0	745	0	0	0	0	0	0	0	0	0	0	0	0	0
Parvoviridae	Ambidensovirus	Acheta domestica densovirus	gi|514054814|gb|KF015278.1|	0	0	0	0	0	0	0	0	0	0	0	0	0	0	0	0	0	0	110	0	0	0	0	0	0	0	0	0	0	0	0	0
Picobirnaviridae	Picobirnavirus	Chicken picobirnavirus	gi|1444963222|gb|MG846409.1|	0	0	0	0	0	0	0	0	0	13	0	0	0	0	0	0	0	0	0	0	0	0	0	0	0	0	0	0	0	0	0	0
Picobirnaviridae	Picobirnavirus	Fox fecal picobirnavirus	gi|923480070|gb|KP941111.1|	0	0	0	0	0	0	0	0	0	0	0	0	0	0	0	0	0	0	0	0	0	0	0	0	0	0	0	0	0	0	0	7
Picobirnaviridae	Picobirnavirus	Rat picobirnavirus	gi|1707435694|gb|MH412924.1|	0	0	0	0	0	0	0	0	0	38	0	0	0	0	0	0	0	0	0	0	0	0	0	0	0	0	0	0	0	0	0	17
Polyomaviridae	Alphapolyomavirus	Merkel cell polyomavirus	gi|242254080|gb|GQ249072.1|	0	0	0	0	0	0	0	0	0	25	0	0	0	0	0	0	0	0	0	0	0	0	0	0	0	0	0	0	0	0	0	0
Polyomaviridae	Alphapolyomavirus	Merkel cell polyomavirus	gi|283580123|gb|GQ888637.1|	0	0	0	0	0	0	0	0	0	15	0	0	0	0	0	0	0	0	0	0	0	0	0	0	0	0	0	0	0	0	0	0
Polyomaviridae	Alphapolyomavirus	Merkel cell polyomavirus	gi|307752584|gb|HM587439.1|	0	0	0	0	0	0	0	0	0	22	0	0	0	0	0	0	0	0	0	0	0	0	0	0	0	0	0	0	0	0	0	0
Polyomaviridae	Alphapolyomavirus	Merkel cell polyomavirus	gi|307752594|gb|HM587444.1|	0	0	0	0	0	0	0	0	0	24	0	0	0	0	0	0	0	0	0	0	0	0	0	0	0	0	0	0	0	0	0	0
Polyomaviridae	Alphapolyomavirus	Merkel cell polyomavirus	gi|471181008|gb|KC512234.1|	0	0	0	0	0	0	0	0	0	7	0	0	0	0	0	0	0	0	0	0	0	0	0	0	0	0	0	0	0	0	0	0
Polyomaviridae	Alphapolyomavirus	Merkel cell polyomavirus	gi|557785968|dbj|AB811670.1|	0	0	0	0	0	0	0	0	0	41	0	0	0	0	0	0	0	0	0	0	0	0	0	0	0	0	0	0	0	0	0	0
Polyomaviridae	Betapolyomavirus	Mastomys natalensis polyomavirus 1	gi|316995981|dbj|AB588640.1|	0	0	0	57554	0	0	8512	0	0	0	0	7453	0	0	0	0	0	157541	0	0	0	0	0	0	0	0	0	0	0	0	0	19
Retroviridae	Gammaretrovirus	Abelson murine leukemia virus	gi|239190|gb|S66908.1|	166	1005	684	374	386	44	1905	23	305	1645	554	191	0	213	0	0	267	412	0	86	356	769	0	9	72	14	445	20	41	1464	61	101
Retroviridae	Gammaretrovirus	Abelson murine leukemia virus	gi|61473|emb|X02963.1|	3682	12190	8780	3911	7921	521	21150	913	6656	42435	7512	2659	0	3884	0	492	4358	5974	467	4599	5110	8692	254	156	1219	313	5111	357	558	16531	883	4733
Retroviridae	Gammaretrovirus	Cas NS-1 murine leukemia virus	gi|323269|gb|J04169.1|CASNS1	248	477	411	219	540	44	823	71	249	3912	453	185	0	258	0	4	354	425	0	150	380	331	0	5	58	23	242	15	20	400	23	269
Retroviridae	Gammaretrovirus	Feline leukemia virus	gi|163856|gb|M25762.1|CATFTT	0	4	0	0	0	0	11	0	0	0	5	0	0	0	0	0	7	0	0	0	5	0	0	0	0	0	4	0	0	4	0	0
Retroviridae	Gammaretrovirus	Feline leukemia virus	gi|323924|gb|M15204.1|FCVMYCCA	0	0	0	0	0	0	0	0	0	0	5	0	0	0	0	0	0	0	0	0	0	0	0	0	0	0	0	0	0	0	0	0
Retroviridae	Gammaretrovirus	Gibbon ape leukemia virus	gi|22080661|emb|X13194.1|	0	5	0	0	0	0	0	0	4	0	0	0	0	0	0	0	0	0	0	0	4	0	0	0	0	0	8	0	0	0	0	0
Retroviridae	Gammaretrovirus	Gibbon ape leukemia virus	gi|332610|gb|M26927.1|PCGGPE	343	1112	276	87	209	28	412	11	955	85	533	232	0	441	0	0	232	154	0	176	463	902	0	5	51	11	880	14	9	787	29	215
Retroviridae	Gammaretrovirus	Gibbon ape leukemia virus	gi|4027910|gb|AF055062.1|	0	0	0	0	0	0	0	0	0	0	0	0	0	0	0	0	0	0	0	0	0	0	0	0	0	0	4	0	0	0	0	0
Retroviridae	Gammaretrovirus	Gibbon ape leukemia virus	gi|4027912|gb|AF055063.1|	0	9	0	0	5	0	4	0	8	0	7	0	0	0	0	0	7	4	0	0	13	10	0	0	0	0	17	0	0	8	0	0
Retroviridae	Gammaretrovirus	Gibbon ape leukemia virus	gi|885929|gb|U20589.1|GLU20589	4062	17342	3568	1099	2329	684	6655	107	11409	1300	5095	2596	0	6387	0	0	2766	2105	0	1399	4596	14453	0	118	728	118	8840	231	95	8405	291	2022
Retroviridae	Gammaretrovirus	Gibbon ape leukemia virus	gi|971888245|gb|KT724047.1|	172	534	151	53	57	45	296	7	446	34	251	91	0	388	0	0	136	57	0	264	265	535	0	5	16	6	633	22	0	409	12	81
Retroviridae	Gammaretrovirus	Gibbon ape leukemia virus	gi|971888288|gb|KT724049.1|	55	120	18	0	14	0	24	0	75	13	40	20	0	83	0	0	63	18	0	0	60	125	0	0	4	0	144	0	0	63	0	18
Retroviridae	Gammaretrovirus	Gibbon ape leukemia virus	gi|971888315|gb|KT724050.1|	0	8	0	0	0	0	0	0	0	0	0	0	0	0	0	0	0	0	0	0	0	0	0	0	0	0	0	0	0	4	0	0
Retroviridae	Gammaretrovirus	Harvey murine sarcoma virus	gi|332184|gb|M24154.1|MSHHAS	795	2709	1584	929	2043	247	5009	393	1482	14396	1984	763	0	856	0	59	1209	1222	0	543	992	1517	38	32	331	76	1128	63	146	4429	205	1251
Retroviridae	Gammaretrovirus	Melomys woolly monkey virus	gi|1041556028|gb|KX059700.1|	16500	70824	15220	4761	12428	1627	24822	575	50712	8426	21852	11090	38	28315	0	0	17539	10726	0	5189	26885	58843	0	507	3771	687	34568	1110	626	43334	1595	7118
Retroviridae	Gammaretrovirus	Moloney murine leukemia virus	gi|331961|gb|J02265.1|MLMMOS	188	941	373	152	518	13	1029	12	279	862	377	53	0	115	0	0	159	469	0	25	128	498	0	8	93	16	137	24	29	1076	72	127
Retroviridae	Gammaretrovirus	Moloney murine leukemia virus	gi|331962|gb|M11909.1|MLMMOSHT1	859	2424	1434	647	1392	67	3545	46	828	1659	1266	390	0	540	0	68	737	1076	0	344	751	1394	35	26	197	34	838	54	74	2839	160	416
Retroviridae	Gammaretrovirus	Moloney murine leukemia virus	gi|331964|gb|K02728.1|MLMMOSM1	367	1181	617	204	702	46	1623	16	422	665	464	142	0	252	0	0	252	659	0	67	235	667	0	9	100	9	337	12	26	1238	64	283
Retroviridae	Gammaretrovirus	Moloney murine sarcoma virus	gi|2664289|emb|Y15740.1|	365	994	588	281	548	43	1107	13	432	470	547	243	0	303	0	19	340	575	0	320	306	708	27	8	107	20	343	26	44	1507	67	236
Retroviridae	Gammaretrovirus	Moloney murine sarcoma virus	gi|331973|gb|J02266.1|MLMPROCG	0	0	0	0	0	0	0	0	0	30	0	0	0	0	0	0	0	0	0	0	0	0	0	0	0	0	0	0	0	0	0	0
Retroviridae	Gammaretrovirus	Moloney murine sarcoma virus	gi|332197|gb|M30733.1|MSVP21A	1791	4593	2096	2273	4614	495	9098	847	2292	30448	4828	2034	0	1850	26	80	2676	2242	0	2284	1595	1963	123	99	735	134	2023	226	339	7991	617	4067
Retroviridae	Gammaretrovirus	Moloney murine sarcoma virus	gi|332201|gb|K02084.1|MSVRF	186	672	510	185	560	22	1058	206	348	4316	437	133	0	276	0	21	292	473	0	89	399	529	23	7	51	25	365	16	33	954	40	170
Retroviridae	Gammaretrovirus	Moloney murine sarcoma virus	gi|332206|gb|K01691.1|MSVVRAF	0	40	18	0	19	0	29	0	7	184	7	0	0	10	0	0	10	33	0	0	6	14	0	0	0	0	6	0	0	42	0	9
Retroviridae	Gammaretrovirus	Moloney murine sarcoma virus	gi|61558|emb|X00740.1|	58	188	46	68	172	58	221	142	37	3521	98	48	0	21	59	0	31	98	0	56	24	49	0	5	40	0	19	6	25	328	18	104
Retroviridae	Gammaretrovirus	Moloney murine sarcoma virus	gi|61642|emb|V01184.1|	2456	8351	3746	3453	5054	428	13809	2253	2489	13371	6770	2561	0	1517	249	39	2445	4613	0	1377	2063	3123	126	99	636	161	3238	220	305	9781	355	2603
Retroviridae	Gammaretrovirus	Murine leukemia virus	gi|21623735|dbj|AB086430.1|	1055	3902	2288	834	2467	85	4327	37	1563	1703	2007	456	0	1125	153	138	1201	1726	0	492	1104	2316	66	35	256	57	1188	44	97	3797	136	1041
Retroviridae	Gammaretrovirus	Murine leukemia virus	gi|331934|gb|J02255.1|MLMCG	0	0	0	0	0	0	0	0	0	23	0	0	0	0	16	0	0	0	83	23	0	0	0	0	0	0	0	0	0	0	0	32
Retroviridae	Gammaretrovirus	Murine osteosarcoma virus	gi|2801477|gb|AF033814.1|	77	726	436	272	849	26	1088	603	303	2386	899	199	0	247	0	14	388	832	0	178	245	381	66	13	94	13	443	25	38	1237	45	456
Retroviridae	Gammaretrovirus	Myeloproliferative sarcoma virus	gi|332208|gb|K01683.1|MSYMOS	9	45	6	0	19	0	38	0	5	30	13	10	0	0	0	0	12	15	0	54	0	6	0	0	11	0	8	0	0	83	0	0
Retroviridae	Gammaretrovirus	Myeloproliferative sarcoma virus	gi|332210|gb|M15424.1|MSYMOSB	40	138	51	32	56	0	127	0	26	80	41	33	0	20	0	0	34	35	0	0	27	91	0	0	11	0	36	0	0	180	8	18
Retroviridae	Gammaretrovirus	Rat sarcoma virus	gi|333963|gb|J02294.1|RSVRAS	507	1143	583	610	1157	85	2454	175	657	6741	1328	561	0	459	0	32	553	641	0	200	435	612	53	16	166	49	562	24	88	1941	147	1110
Retroviridae	Gammaretrovirus	Recombinant M-MuLV/RaLV retrovirus	gi|28827197|gb|AY236762.1|	0	0	0	10	0	0	0	0	0	0	0	0	0	0	0	0	0	0	0	0	0	0	0	0	0	0	0	0	0	0	0	0
Retroviridae	Gammaretrovirus	Simian sarcoma-associated virus	gi|4027914|gb|AF055064.1|	11756	50785	9503	3173	7894	1163	19483	439	32609	4923	13979	7971	0	18705	0	0	10923	8058	0	3662	18688	40626	0	308	2435	636	28309	693	380	31069	1147	3659
Retroviridae	Gammaretrovirus	Woolly monkey sarcoma virus	gi|61769|emb|X15311.1|	13909	47867	10056	3616	7847	1308	19936	370	38477	5125	15658	9583	0	18350	0	0	10775	7603	88	4669	18632	45859	0	351	2064	609	30757	712	371	28621	1004	6305
Retroviridae	Gammaretrovirus	Woolly monkey sarcoma virus	gi|61774|emb|V01201.1|	7211	24540	5240	1841	4083	568	8586	175	19324	2730	8936	4233	0	10289	0	0	6508	4109	0	1506	11214	20835	0	153	1186	232	15263	343	182	14412	504	3498
Retroviridae	Gammaretrovirus	Woolly monkey sarcoma virus	gi|971888338|gb|KT724051.1|	23853	81605	18305	5950	15968	1774	29181	934	65849	10204	28550	14461	0	37770	0	0	23971	12870	37	7118	35026	67230	0	635	4906	992	43521	1387	833	54643	2363	9552
Retroviridae	Gammaretrovirus	Xenotropic MuLV-related virus	gi|315667117|gb|HQ385299.1|	22	0	0	0	0	0	0	0	0	0	0	0	0	0	0	0	0	0	0	0	0	0	0	0	0	0	0	0	0	0	0	0
Retroviridae	Gammaretrovirus	Xenotropic MuLV-related virus	gi|326537202|emb|FR837946.1|	0	0	0	0	0	0	0	0	0	0	0	0	0	0	0	0	0	0	0	41	0	0	0	0	0	0	0	0	0	0	0	0
Retroviridae	Retro_unclassified	AKT8 retrovirus	gi|210067|gb|M80675.1|AKTAKTA	162	181	149	53	107	140	360	394	144	11335	118	46	0	103	0	0	60	208	25	17	87	110	44	11	50	6	107	31	37	320	38	123
Retroviridae	Retro_unclassified	Melomys burtoni retrovirus	gi|672942334|gb|KF572483.1|	2291	8192	1745	713	1537	183	2592	155	6468	1244	2700	1766	0	5036	0	0	2905	1285	0	1359	3940	5804	0	100	675	145	4028	169	126	5193	306	1034
Retroviridae	Retro_unclassified	Melomys burtoni retrovirus	gi|672942336|gb|KF572484.1|	2420	7031	1711	514	1286	282	2472	82	5689	865	2535	1294	0	3133	0	0	1701	1738	0	643	2861	6737	0	40	373	99	4398	120	63	3766	162	912
Retroviridae	Retro_unclassified	Melomys burtoni retrovirus	gi|672942338|gb|KF572485.1|	257	690	142	51	61	34	403	0	559	50	249	254	0	286	0	0	161	222	0	22	350	762	0	0	45	4	668	4	0	440	11	146
Retroviridae	Retro_unclassified	Melomys burtoni retrovirus	gi|672942340|gb|KF572486.1|	1986	8139	1753	399	1503	124	2481	100	5697	992	2690	1196	0	4253	0	0	2443	1191	0	1337	3774	5899	0	64	459	113	4219	132	61	5250	176	1338
Retroviridae	Retro_unclassified	Myeloproliferative leukemia virus	gi|332297|gb|M60350.1|MYVVMPL	696	3346	1899	860	1606	141	5933	33	1528	3777	1642	776	0	1017	0	41	1268	2071	0	577	1149	2050	34	37	233	79	1545	65	102	3976	121	948

## Sheet: ZMB.pool2.megablast.taxonomySum
Taxonomic counts for megablast
	Maximum MEGABLAST E-Value cutoff [default 1E-10]: 1E-35
	Minimum MEGABLAST Alignment Length cutoff [default 50]: 100
Family	Genus	Species	Accession#	ZMB_A100_S34_L001_R1_001	ZMB_A102_S35_L001_R1_001	ZMB_A105_S36_L001_R1_001	ZMB_A107_S37_L001_R1_001	ZMB_A112_S39_L001_R1_001	ZMB_A115_S40_L001_R1_001	ZMB_A116_S41_L001_R1_001	ZMB_A120_S42_L001_R1_001	ZMB_A125_S44_L001_R1_001	ZMB_A127_S45_L001_R1_001	ZMB_A128_S46_L001_R1_001	ZMB_A135_S47_L001_R1_001	ZMB_A23_S1_L001_R1_001	ZMB_A24_S2_L001_R1_001	ZMB_A27_S3_L001_R1_001	ZMB_A28_S4_L001_R1_001	ZMB_A29_S5_L001_R1_001	ZMB_A30_S6_L001_R1_001	ZMB_A31_S7_L001_R1_001	ZMB_A34_S8_L001_R1_001	ZMB_A39_S9_L001_R1_001	ZMB_A44_S10_L001_R1_001	ZMB_A45_S11_L001_R1_001	ZMB_A51_S12_L001_R1_001	ZMB_A52_S13_L001_R1_001	ZMB_A54_S14_L001_R1_001	ZMB_A56_S15_L001_R1_001	ZMB_A58_S16_L001_R1_001	ZMB_A59_S17_L001_R1_001	ZMB_A60_S18_L001_R1_001	ZMB_A63_S19_L001_R1_001	ZMB_A64_S20_L001_R1_001	ZMB_A70_S21_L001_R1_001	ZMB_A71_S22_L001_R1_001	ZMB_A75_S23_L001_R1_001	ZMB_A80_S25_L001_R1_001	ZMB_A83_S26_L001_R1_001	ZMB_A85_S27_L001_R1_001	ZMB_A86_S28_L001_R1_001	ZMB_A89_S29_L001_R1_001	ZMB_A95_S30_L001_R1_001	ZMB_A96_S31_L001_R1_001	ZMB_A97_S32_L001_R1_001	ZMB_A98_S33_L001_R1_001
Anelloviridae	Anello_unclassified	Anelloviridae sp.	gi|1280074276|gb|MF684741.1|	0	0	0	0	0	0	0	0	0	0	0	0	0	0	0	0	0	0	0	0	0	0	0	0	6	0	0	0	0	0	0	0	0	0	0	0	0	0	0	0	0	24	0	0
Anelloviridae	Anello_unclassified	Mosquito VEM Anellovirus SDBVL A	gi|333596679|gb|HQ335082.1|	0	0	0	0	0	0	0	13	0	0	0	0	0	0	0	0	0	0	0	0	0	0	0	0	0	0	0	0	0	0	0	0	0	0	0	0	0	0	0	0	0	9	0	0
Anelloviridae	Anello_unclassified	Mosquito VEM Anellovirus SDBVL B	gi|333596682|gb|HQ335083.1|	0	0	0	0	0	6	0	13	0	0	0	0	0	0	0	0	0	0	0	0	0	0	0	0	0	0	0	0	0	0	0	0	0	0	0	0	0	12	0	0	0	62	0	0
Anelloviridae	Anello_unclassified	Rodent Torque teno virus 1	gi|597610465|gb|KJ194630.1|	47	0	0	0	0	33	0	0	0	0	0	0	0	0	0	0	0	0	0	0	0	0	0	0	0	0	0	0	0	0	0	0	0	0	0	0	76	0	0	0	0	0	0	0
Circoviridae	Circovirus	Rodent associated circovirus 2	gi|1272821076|gb|KY370042.1|	0	0	0	0	0	0	0	0	24	0	0	0	0	0	0	0	0	0	0	0	0	0	0	0	0	0	0	0	0	0	0	0	0	0	0	0	0	0	0	0	0	0	0	0
Circoviridae	Cyclovirus	Cyclovirus ZM36a	gi|701456364|dbj|AB937982.1|	0	0	0	0	0	0	0	0	0	0	0	0	0	0	0	0	0	0	0	0	0	0	0	0	4	0	0	0	0	0	0	0	0	0	0	0	0	0	0	0	0	0	0	0
Circoviridae	Cyclovirus	Human cyclovirus VS5700009	gi|512130178|gb|KC771281.1|	7	0	0	0	0	28	0	0	0	0	24	0	0	0	0	0	0	0	0	0	0	0	0	0	13	0	0	0	0	6	0	0	0	0	0	0	0	0	0	0	0	0	0	0
Genomoviridae	Gemykibivirus	Gemycircularvirus NP	gi|745699259|gb|KP133080.1|	0	0	0	0	0	0	0	0	0	0	0	0	0	0	0	0	0	0	0	4	0	0	0	0	0	0	0	0	0	0	0	0	0	0	0	0	0	0	0	0	0	0	0	0
Genomoviridae	Gemykrogvirus	Caribou feces-associated gemycircularvirus	gi|679604861|gb|KJ938717.1|	0	0	0	0	0	0	0	0	0	0	0	0	0	0	0	0	0	0	0	0	0	0	0	0	0	0	0	0	0	0	0	0	0	0	0	0	0	32	0	0	0	0	0	0
Genomoviridae	Gemykrogvirus	Sewage-associated gemycircularvirus 4	gi|664651417|gb|KJ547634.1|	0	0	0	0	0	0	0	0	0	0	0	0	0	0	0	0	0	0	0	10	0	0	0	0	0	0	0	0	0	0	0	0	0	0	0	0	0	0	0	0	0	0	0	0
Herpesviridae	Cytomegalovirus	Human betaherpesvirus 5	gi|1036032003|gb|AH013698.2|	0	0	0	0	0	0	0	0	0	0	0	0	0	0	0	0	0	0	0	0	0	0	0	0	0	0	0	0	0	0	0	0	0	0	0	0	0	5	0	0	0	0	0	0
Herpesviridae	Cytomegalovirus	Human betaherpesvirus 5	gi|1580077830|gb|MK422176.1|	0	0	0	0	0	0	0	0	0	8	0	0	0	0	0	0	0	0	0	0	0	0	0	0	0	0	0	0	0	0	0	0	0	0	0	0	0	0	0	0	0	0	0	0
Herpesviridae	Cytomegalovirus	Human betaherpesvirus 5	gi|38154333|gb|AY372068.1|	0	0	0	0	0	0	0	0	8	0	0	0	0	0	0	0	0	0	0	0	0	0	0	0	0	0	0	0	0	0	0	0	0	0	0	0	0	0	0	0	0	0	0	0
Herpesviridae	Cytomegalovirus	Human betaherpesvirus 5	gi|822892889|gb|KP745671.1|	0	0	0	0	0	0	0	0	12	0	0	0	0	0	0	0	0	0	0	0	0	0	0	0	0	0	0	0	0	0	0	0	0	0	0	0	0	0	0	0	0	0	0	0
Herpesviridae	Cytomegalovirus	Human betaherpesvirus 5	gi|82830385|gb|DQ229942.1|	0	0	0	0	0	0	0	0	13	0	0	0	0	0	0	0	0	0	0	0	0	0	0	0	0	0	0	0	0	0	0	0	0	0	0	0	0	0	0	0	0	0	0	0
Herpesviridae	Lymphocryptovirus	Human gammaherpesvirus 4	gi|1476020055|gb|MH883764.1|	0	0	0	0	0	4	0	0	0	0	0	0	0	0	0	0	0	0	0	0	0	0	0	0	0	0	0	0	0	0	0	0	0	0	0	0	0	0	0	0	0	0	0	0
Herpesviridae	Simplexvirus	Human alphaherpesvirus 1	gi|1089747420|gb|KX791801.1|	0	0	0	0	0	0	0	0	0	0	0	0	11	0	0	0	0	0	0	0	0	0	0	0	0	0	0	0	0	0	0	0	0	0	0	0	0	0	0	0	0	0	0	0
Herpesviridae	Simplexvirus	Human alphaherpesvirus 1	gi|1089747508|gb|KX791833.1|	0	0	0	0	0	0	0	0	0	0	0	0	0	0	5	0	0	0	0	0	0	0	0	0	0	0	0	0	0	0	0	0	0	0	0	0	0	0	0	0	0	0	0	0
Herpesviridae	Simplexvirus	Human alphaherpesvirus 1	gi|1089747516|gb|KX791837.1|	0	0	0	0	0	0	0	0	0	0	0	0	13	0	0	0	0	0	0	0	0	0	0	0	0	0	0	0	0	0	0	0	0	0	0	0	0	0	0	0	0	0	0	0
Herpesviridae	Simplexvirus	Human alphaherpesvirus 1	gi|1089747626|gb|KX791892.1|	0	0	0	0	0	0	0	0	0	0	0	0	10	0	0	0	0	0	0	0	0	0	0	0	0	0	0	0	0	0	0	0	5	0	0	0	0	0	0	0	0	0	0	0
Herpesviridae	Simplexvirus	Human alphaherpesvirus 1	gi|1089747645|gb|KX791899.1|	0	0	0	0	0	0	0	0	0	0	0	0	9	0	0	0	0	0	0	0	0	0	0	0	5	0	0	0	0	0	0	0	0	0	0	0	0	0	0	0	0	0	0	0
Herpesviridae	Simplexvirus	Human alphaherpesvirus 1	gi|1089747792|gb|KX791967.1|	0	0	0	0	0	0	0	0	0	0	0	0	23	0	0	0	0	0	0	0	0	0	0	0	0	0	0	0	0	0	0	0	0	0	0	0	0	0	0	0	0	0	0	0
Herpesviridae	Simplexvirus	Human alphaherpesvirus 1	gi|1407523062|gb|MG999860.1|	0	0	0	0	0	0	0	0	0	0	0	0	20	0	0	0	0	0	0	0	0	0	0	0	0	0	0	0	0	0	0	13	0	0	0	0	0	0	0	0	0	0	0	0
Herpesviridae	Simplexvirus	Human alphaherpesvirus 1	gi|1407524148|gb|MG999872.1|	0	0	0	0	0	0	0	0	0	0	0	0	8	0	0	0	0	0	0	0	0	0	0	0	0	0	0	0	0	0	0	0	0	0	0	0	0	0	0	0	0	0	0	0
Herpesviridae	Simplexvirus	Human alphaherpesvirus 1	gi|348020078|gb|JF810811.1|	0	0	0	0	0	0	0	0	0	0	0	0	0	0	0	0	0	0	0	5	0	0	0	0	0	0	0	0	0	0	0	0	0	0	0	0	0	0	0	0	0	0	0	0
Herpesviridae	Simplexvirus	Human alphaherpesvirus 1	gi|384979200|gb|JQ407535.1|	0	0	0	0	0	0	0	0	0	0	0	0	8	0	0	0	0	0	0	0	0	0	0	0	0	0	0	0	0	0	0	0	0	0	0	0	0	0	0	0	0	0	0	0
Herpesviridae	Simplexvirus	Human alphaherpesvirus 1	gi|386089617|gb|JQ352183.1|	0	0	0	0	0	0	0	0	0	0	0	0	0	0	0	0	0	0	0	0	0	0	0	0	0	0	0	4	0	0	0	0	0	0	0	0	0	0	0	0	0	0	0	0
Herpesviridae	Simplexvirus	Human alphaherpesvirus 1	gi|529229|gb|L32018.1|HS1UL26	0	0	0	0	0	0	0	0	0	0	0	0	6	0	0	0	0	0	0	0	0	0	0	0	0	0	0	0	0	0	0	0	0	0	0	0	0	0	0	0	0	0	0	0
Herpesviridae	Simplexvirus	Human alphaherpesvirus 1	gi|59834|emb|X03141.1|	0	0	0	0	0	0	0	0	0	0	0	0	12	0	0	0	0	0	0	0	0	0	0	0	0	0	0	0	0	0	0	0	0	0	0	0	0	0	0	0	0	0	0	0
Herpesviridae	Simplexvirus	Human alphaherpesvirus 1	gi|856519618|gb|KM816982.1|	0	0	0	0	0	0	0	0	0	0	0	0	7	0	0	0	0	0	0	0	0	0	0	0	0	0	0	0	0	0	0	0	0	0	0	0	0	0	0	0	0	0	0	0
Herpesviridae	Simplexvirus	Human alphaherpesvirus 1	gi|90074682|dbj|AB252865.1|	0	0	0	0	0	0	0	0	0	0	0	0	12	0	0	0	0	0	0	0	0	0	0	0	0	0	0	0	0	0	0	0	0	0	0	0	0	0	0	0	0	0	0	0
Herpesviridae	Simplexvirus	Human alphaherpesvirus 1	gi|9857323|dbj|AB047367.1|	0	0	0	0	0	0	0	0	0	0	0	0	0	0	0	0	0	0	0	0	0	0	0	0	0	0	0	0	0	0	0	0	7	0	0	0	0	0	0	0	0	0	0	0
Herpesviridae	Simplexvirus	Human alphaherpesvirus 1 strain 17	gi|1032798277|emb|LT576867.1|	0	0	0	0	0	0	0	0	0	0	0	0	26	0	0	0	0	0	0	0	0	0	0	0	0	0	0	0	0	0	0	8	15	0	0	0	0	0	0	0	0	0	0	0
Herpesviridae	Simplexvirus	Human alphaherpesvirus 1 strain 17	gi|1032798344|emb|LT576868.1|	0	0	0	0	0	0	0	0	0	0	0	0	15	0	0	0	0	0	0	0	0	0	0	0	0	0	0	0	0	0	0	0	0	0	0	0	0	0	0	0	0	0	0	0
Papillomaviridae	Alphapapillomavirus	Human papillomavirus 28	gi|1020202|gb|U31783.1|HPU31783	0	0	0	0	0	0	0	0	0	0	0	0	0	0	0	0	0	0	4	0	0	0	0	0	0	0	0	0	0	0	0	0	0	0	0	0	0	0	0	0	0	0	0	0
Papillomaviridae	Betapapillomavirus	Betapapillomavirus 5	gi|1273499074|gb|MF588687.1|	0	0	0	0	0	0	0	0	12	68	0	0	0	0	0	0	0	0	0	0	0	0	0	0	0	0	0	0	0	0	0	0	0	0	0	0	0	0	0	0	0	0	0	0
Papillomaviridae	Betapapillomavirus	Human papillomavirus 104	gi|238623450|emb|FM955840.1|	0	0	0	0	0	0	0	0	0	7	0	0	0	0	0	0	0	0	0	0	0	0	0	0	0	0	0	0	0	0	0	0	0	0	0	0	0	0	0	0	0	0	0	0
Papillomaviridae	Betapapillomavirus	Human papillomavirus 105	gi|238623458|emb|FM955841.1|	0	4	0	0	0	17	0	0	15	86	18	0	0	0	0	0	0	0	0	0	0	0	0	0	0	0	0	0	0	0	0	0	0	0	0	0	5	13	0	0	0	0	0	0
Papillomaviridae	Betapapillomavirus	Human papillomavirus 110	gi|186461194|gb|EU410348.1|	0	0	0	0	0	0	0	0	52	0	24	0	0	0	0	0	0	0	0	0	0	0	0	0	0	0	0	0	0	0	0	0	0	0	0	0	6	0	0	0	0	0	10	0
Papillomaviridae	Betapapillomavirus	Human papillomavirus 151	gi|290964861|emb|FN677756.1|	0	0	0	0	0	0	0	0	27	0	4	0	0	0	0	0	0	0	0	0	0	0	0	0	0	0	0	0	0	0	0	0	0	0	0	0	0	0	0	0	0	0	0	0
Papillomaviridae	Betapapillomavirus	Human papillomavirus 22	gi|1020178|gb|U31780.1|HPU31780	0	0	0	0	0	0	0	0	0	16	7	0	0	0	0	0	0	0	0	0	0	0	0	0	0	0	0	0	0	0	0	0	0	0	0	0	22	0	0	0	0	0	0	14
Papillomaviridae	Betapapillomavirus	Human papillomavirus 38	gi|1653972968|gb|MK620839.1|	0	0	0	0	0	0	0	0	0	10	0	0	0	0	0	0	0	0	0	0	0	0	0	0	0	0	0	0	0	0	0	0	0	0	0	0	0	0	0	0	0	0	0	0
Papillomaviridae	Betapapillomavirus	Human papillomavirus 5	gi|389885555|gb|JN211194.1|	7	0	0	0	0	0	0	0	0	0	9	0	0	0	0	0	0	0	0	0	0	0	0	0	0	0	0	0	0	0	0	0	0	0	0	0	0	0	0	0	0	0	0	0
Papillomaviridae	Betapapillomavirus	Human papillomavirus 99	gi|238623435|emb|FM955838.1|	0	0	0	0	0	0	0	0	22	0	0	0	0	0	0	0	0	0	0	0	0	0	0	0	0	0	0	0	0	0	0	0	0	0	0	0	0	0	0	0	0	0	0	0
Papillomaviridae	Betapapillomavirus	Human papillomavirus RTRX7	gi|2218078|gb|U85660.1|HPU85660	0	0	0	0	0	23	0	0	0	92	18	0	0	0	0	0	0	0	0	0	0	0	0	0	0	0	0	0	0	0	0	0	0	0	0	0	26	0	0	0	0	0	0	0
Papillomaviridae	Betapapillomavirus	Human papillomavirus type 38b	gi|74484000|gb|DQ090005.2|	0	0	0	0	0	0	0	0	0	29	0	0	0	0	0	0	0	0	0	0	0	0	0	0	0	0	0	0	0	0	0	0	0	0	0	0	0	0	0	0	0	0	0	0
Papillomaviridae	Betapapillomavirus	human papillomavirus 12	gi|1653972990|gb|MK620843.1|	0	0	0	0	0	0	0	0	0	23	18	0	0	0	0	0	0	0	0	0	0	0	0	0	0	0	0	0	0	0	0	0	0	0	0	0	29	0	0	0	0	0	0	0
Papillomaviridae	Betapapillomavirus	human papillomavirus 12	gi|396910|emb|X74466.1|	0	0	0	0	0	28	0	0	25	140	48	0	0	0	0	0	0	0	0	0	0	0	0	0	0	0	0	0	0	0	0	0	0	0	0	0	78	13	0	0	0	0	0	0
Papillomaviridae	Betapapillomavirus	human papillomavirus 124	gi|296495868|gb|GQ845446.1|	0	0	0	0	0	0	0	0	0	0	0	0	0	0	0	0	0	0	0	0	0	0	0	0	0	0	0	0	0	0	0	0	0	0	0	0	8	0	0	0	0	0	0	0
Papillomaviridae	Betapapillomavirus	human papillomavirus 20	gi|1020162|gb|U31778.1|HPU31778	0	0	0	0	0	0	0	0	0	0	0	0	0	0	0	0	0	0	0	0	0	0	0	0	0	0	0	0	0	0	0	0	0	0	0	0	0	0	0	0	0	0	8	0
Papillomaviridae	Betapapillomavirus	human papillomavirus 20	gi|1200175664|gb|KY969593.1|	0	0	0	0	0	0	0	0	0	0	0	0	0	0	0	0	0	0	0	0	0	0	0	0	0	0	0	0	0	0	0	0	0	0	0	0	0	0	0	0	0	0	11	0
Papillomaviridae	Betapapillomavirus	human papillomavirus 24	gi|1020194|gb|U31782.1|HPU31782	0	0	0	0	0	0	0	0	0	9	0	0	0	0	0	0	0	0	0	0	0	0	0	0	0	0	0	0	0	0	0	0	0	0	0	0	0	0	0	0	0	0	0	0
Papillomaviridae	Betapapillomavirus	human papillomavirus 47	gi|333062|gb|M32305.1|PPH47CG	0	0	0	0	0	4	0	0	0	36	0	0	0	0	0	0	0	0	0	0	0	0	0	0	0	0	0	0	0	0	0	0	0	0	0	0	0	0	0	0	0	0	0	0
Papillomaviridae	Betapapillomavirus	human papillomavirus 76	gi|2911551|emb|Y15174.1|	0	0	0	0	0	0	0	0	0	11	0	0	0	0	0	0	0	0	0	0	0	0	0	0	0	0	0	0	0	0	0	0	0	0	0	0	0	0	0	0	0	0	0	0
Papillomaviridae	Gammapapillomavirus	Human papillomavirus 175	gi|443498370|gb|KC108721.1|	0	0	0	0	0	4	0	0	0	4	9	0	0	0	0	0	0	0	0	0	0	0	0	0	0	0	0	0	0	0	0	0	0	0	0	0	0	0	0	0	0	0	0	0
Papillomaviridae	Gammapapillomavirus	Human papillomavirus type 50	gi|1020258|gb|U31790.1|HPU31790	0	0	0	0	0	0	0	0	0	42	0	0	0	0	0	0	0	0	0	0	0	0	0	0	0	0	0	0	0	0	0	0	0	0	0	0	0	0	0	0	0	0	0	0
Papillomaviridae	Iotapapillomavirus	Iotapapillomavirus 1	gi|436472|gb|U01834.1|MRU01834	0	6	0	0	0	74	0	0	0	0	68	0	0	0	0	0	4	0	0	0	0	0	0	0	169	0	0	7	0	7	10	6	4	0	0	0	0	105	0	0	0	7	163	0
Papillomaviridae	Nupapillomavirus	Human papillomavirus type 41	gi|60942|emb|X56147.1|	0	0	0	0	0	0	0	0	0	0	0	0	0	0	0	0	0	0	0	0	0	0	0	0	0	0	0	0	0	9	0	0	0	0	0	0	0	13	0	0	0	0	0	0
Papillomaviridae	Papilloma_unclassified	Human papillomavirus	gi|1036393188|gb|KX082661.1|	0	0	0	0	0	0	10	0	0	0	0	0	0	0	0	0	0	0	0	0	0	0	0	0	0	0	0	0	0	0	0	0	0	0	0	0	0	0	0	0	0	0	0	0
Papillomaviridae	Papilloma_unclassified	Human papillomavirus	gi|23344721|gb|AF542099.1|	0	0	0	0	0	0	0	0	35	0	0	0	0	0	0	0	0	0	0	0	0	0	0	0	0	0	0	0	0	0	0	0	0	0	0	0	0	0	0	0	0	0	0	0
Papillomaviridae	Papilloma_unclassified	Human papillomavirus	gi|3023172|gb|AF055710.1|	0	0	0	0	0	0	0	0	0	12	0	0	0	0	0	0	0	0	0	0	0	0	0	0	0	0	0	0	0	0	0	0	0	0	0	0	0	0	0	0	0	0	0	0
Papillomaviridae	Papilloma_unclassified	Human papillomavirus	gi|440503030|gb|KC113191.1|	0	0	0	0	0	0	0	0	0	0	16	0	0	0	0	0	0	0	0	0	0	0	0	0	0	0	0	0	0	0	0	0	0	0	0	0	0	6	0	0	0	0	0	0
Papillomaviridae	Papilloma_unclassified	Human papillomavirus	gi|537801747|gb|KF482069.1|	0	0	0	0	0	0	0	0	14	0	0	0	0	0	0	0	0	0	0	0	0	0	0	0	8	0	0	0	0	0	0	12	0	0	0	0	0	0	0	0	0	0	0	0
Papillomaviridae	Papilloma_unclassified	Human papillomavirus	gi|562308|emb|X79948.1|	0	0	0	0	0	0	0	0	0	17	0	0	0	0	0	0	0	0	0	0	0	0	0	0	0	0	0	0	0	0	0	0	0	0	0	0	0	0	0	0	0	0	0	0
Papillomaviridae	Papilloma_unclassified	Human papillomavirus	gi|6694888|gb|AF217665.1|	0	0	0	0	0	0	0	0	0	0	0	0	0	0	0	0	0	0	0	0	0	0	0	0	0	0	0	0	0	0	0	0	0	0	0	0	0	4	0	0	0	0	0	0
Papillomaviridae	Papilloma_unclassified	Human papillomavirus unidentified type (ICPX1)	gi|623453|gb|L38914.1|PPHL1AF	0	0	0	0	0	0	0	0	0	0	0	0	0	0	0	0	0	0	0	0	0	0	0	0	0	0	0	0	0	0	0	0	0	0	0	6	0	13	0	0	0	0	0	0
Papillomaviridae	Pipapillomavirus	Mastomys coucha papillomavirus 2	gi|110225453|gb|DQ664501.1|	93	42	9	0	0	505	159	42903	19	82	50	0	0	17	8	12	241	0	0	11	37	0	18	10	1787	0	0	14	54	187	50	81	37	0	6	0	89	3178	4	0	51	301	7029	0
Parvoviridae	Dependoparvovirus	Mouse adeno-associated virus 1	gi|73665994|gb|DQ100362.1|	8	0	0	0	0	4	0	0	0	0	0	0	0	0	0	0	0	0	0	0	0	0	0	0	0	0	0	0	0	0	0	0	0	0	0	0	0	0	0	0	0	0	0	0
Parvoviridae	Dependoparvovirus	Murine adeno-associated virus 1	gi|1379071687|gb|MF416383.1|	102	0	0	0	0	217	0	0	0	25878	0	0	0	0	0	0	0	0	0	0	0	0	0	0	0	0	0	0	0	0	0	0	0	0	0	0	0	5	0	0	0	0	0	0
Picobirnaviridae	Picobirnavirus	Chicken picobirnavirus	gi|1444963222|gb|MG846409.1|	0	0	0	0	0	0	0	0	0	0	0	0	0	0	0	0	0	0	0	0	0	0	0	0	0	0	0	0	0	0	0	0	0	0	0	0	0	3072	0	0	0	0	0	0
Picobirnaviridae	Picobirnavirus	Chicken picobirnavirus	gi|1444963228|gb|MG846412.1|	0	0	0	0	0	0	0	0	0	0	0	0	0	0	0	0	0	0	0	0	0	0	0	0	0	0	0	0	0	0	0	0	0	0	0	0	0	14	0	0	0	0	0	0
Polyomaviridae	Alphapolyomavirus	Merkel cell polyomavirus	gi|1029978631|gb|KX165421.1|	0	0	0	0	0	0	0	0	0	0	0	0	0	0	0	0	0	0	0	0	0	0	0	0	0	0	0	0	0	0	0	0	0	0	0	0	0	0	0	0	0	0	5	0
Polyomaviridae	Alphapolyomavirus	Merkel cell polyomavirus	gi|1384960104|gb|MG241588.1|	0	0	0	0	0	0	5	0	0	0	0	0	0	0	0	0	0	0	5	0	0	0	0	0	0	0	0	0	0	0	0	0	0	0	0	0	0	0	0	0	0	0	0	0
Polyomaviridae	Alphapolyomavirus	Merkel cell polyomavirus	gi|1384960398|gb|MG241665.1|	0	0	0	0	0	0	0	0	0	0	4	0	0	0	0	0	0	0	0	0	0	0	0	0	0	0	0	0	0	0	0	0	0	0	0	0	0	0	0	0	0	0	0	0
Polyomaviridae	Alphapolyomavirus	Merkel cell polyomavirus	gi|354683960|gb|JN038582.1|	0	0	0	0	0	0	0	0	0	0	0	0	0	0	0	0	0	0	10	0	0	0	0	0	0	0	0	0	0	0	0	0	0	0	0	0	0	0	0	0	0	0	0	0
Polyomaviridae	Alphapolyomavirus	Merkel cell polyomavirus	gi|383210232|dbj|AB709861.1|	0	0	0	0	0	5	0	0	0	0	0	0	0	0	0	0	0	0	0	0	0	0	0	0	0	0	0	0	0	0	0	0	0	0	0	0	0	0	0	0	0	0	0	0
Polyomaviridae	Alphapolyomavirus	Merkel cell polyomavirus	gi|557785954|dbj|AB811664.1|	0	0	0	0	0	0	0	0	0	31	0	0	0	0	0	0	0	0	0	0	0	0	0	0	0	0	0	0	0	0	0	0	0	0	0	0	0	0	0	0	0	0	0	0
Polyomaviridae	Betapolyomavirus	Mastomys natalensis polyomavirus 1	gi|316995981|dbj|AB588640.1|	0	1166342	0	0	0	0	0	0	59	0	40474	0	0	0	126840	0	0	47942	0	0	0	0	0	6	17	0	16	0	0	0	0	38	0	0	0	0	12	0	0	0	47310	8	8	11533
Retroviridae	Gammaretrovirus	Abelson murine leukemia virus	gi|239190|gb|S66908.1|	340	179	303	516	652	65	1074	209	0	0	257	796	497	113	226	729	0	199	0	828	796	346	1890	0	120	884	705	341	222	311	172	185	106	0	924	384	51	392	277	0	51	511	167	615
Retroviridae	Gammaretrovirus	Abelson murine leukemia virus	gi|61473|emb|X02963.1|	1704	2305	2450	2499	2550	442	4442	1461	0	111	1299	2271	1318	1042	1427	3447	12	1001	38	1930	4257	1506	5886	1089	630	3020	2679	1820	1398	1094	868	633	500	123	4286	1873	281	2997	1011	0	539	2150	772	1849
Retroviridae	Gammaretrovirus	Cas NS-1 murine leukemia virus	gi|323269|gb|J04169.1|CASNS1	119	529	108	57	66	0	118	89	0	0	70	42	33	33	41	41	0	53	0	26	109	82	33	15	66	58	79	149	55	52	40	14	10	13	26	97	22	154	14	0	51	115	33	44
Retroviridae	Gammaretrovirus	Feline leukemia virus	gi|163856|gb|M25762.1|CATFTT	0	0	0	0	0	6	6	0	0	0	4	7	0	5	0	0	0	0	0	0	0	0	0	0	0	5	0	0	0	5	0	0	0	0	4	0	0	0	0	0	0	0	6	0
Retroviridae	Gammaretrovirus	Feline leukemia virus	gi|323924|gb|M15204.1|FCVMYCCA	0	0	0	0	0	0	0	0	0	0	0	0	0	0	0	0	0	0	0	0	0	0	0	7	0	0	0	0	0	0	0	0	0	27	0	0	0	0	0	0	0	0	0	0
Retroviridae	Gammaretrovirus	Gibbon ape leukemia virus	gi|22080661|emb|X13194.1|	0	0	0	0	0	0	0	0	0	0	0	0	0	0	0	0	0	0	0	5	0	0	0	0	0	0	0	0	0	0	0	0	0	0	0	0	0	0	0	0	0	0	0	0
Retroviridae	Gammaretrovirus	Gibbon ape leukemia virus	gi|332610|gb|M26927.1|PCGGPE	196	49	284	574	410	95	910	354	0	0	225	183	0	414	359	1255	0	157	0	1008	525	258	888	0	245	424	185	182	443	411	336	386	204	0	339	131	56	229	7	0	274	0	49	600
Retroviridae	Gammaretrovirus	Gibbon ape leukemia virus	gi|4027912|gb|AF055063.1|	0	0	0	7	15	0	9	10	0	0	7	0	0	0	14	9	0	0	0	27	12	0	0	0	5	12	0	0	0	13	0	5	0	0	12	0	0	0	0	0	0	0	0	0
Retroviridae	Gammaretrovirus	Gibbon ape leukemia virus	gi|885929|gb|U20589.1|GLU20589	2593	1155	3133	7814	6945	1533	11698	4708	0	0	4448	2427	0	4859	4292	15689	34	1119	17	22933	9249	3393	10921	0	3839	6434	3325	1269	5005	4412	3535	7705	2850	0	5442	2093	966	2473	0	0	1246	0	720	11979
Retroviridae	Gammaretrovirus	Gibbon ape leukemia virus	gi|971888245|gb|KT724047.1|	89	81	138	313	224	73	449	211	0	0	307	61	0	131	173	470	0	92	0	373	454	116	317	0	210	293	93	82	140	295	123	282	103	0	169	70	28	52	0	0	141	0	74	260
Retroviridae	Gammaretrovirus	Gibbon ape leukemia virus	gi|971888288|gb|KT724049.1|	12	7	33	62	48	0	122	21	0	0	41	16	0	72	31	105	0	20	0	118	89	61	166	0	12	60	42	10	33	44	49	25	30	0	48	24	0	5	0	0	39	0	0	56
Retroviridae	Gammaretrovirus	Gibbon ape leukemia virus	gi|971888315|gb|KT724050.1|	0	0	0	0	0	0	0	0	0	0	13	0	0	0	0	0	0	0	0	0	0	0	0	0	0	4	0	0	0	0	0	0	0	0	0	0	0	0	0	0	0	0	0	0
Retroviridae	Gammaretrovirus	Harvey murine sarcoma virus	gi|332184|gb|M24154.1|MSHHAS	99	234	120	118	147	21	354	137	0	17	203	75	79	51	47	144	0	49	277	64	319	118	236	95	44	175	168	236	102	62	43	18	37	288	178	206	40	449	46	0	9	222	115	81
Retroviridae	Gammaretrovirus	Kirsten murine sarcoma virus	gi|939929|emb|Z23152.1|	0	0	4	0	0	0	0	0	0	0	0	0	0	0	0	0	0	0	0	4	0	0	0	0	0	0	0	0	0	0	0	0	0	0	0	0	0	0	0	0	0	0	0	0
Retroviridae	Gammaretrovirus	Melomys woolly monkey virus	gi|1041556028|gb|KX059700.1|	6894	3052	15593	36361	24395	3195	56407	14781	0	0	10305	12215	32	19765	17373	70220	73	5365	0	81990	31617	20400	64284	0	8030	31243	15939	4201	28793	17964	20334	19494	10593	0	23434	8965	1908	12940	5	0	9292	0	3042	45919
Retroviridae	Gammaretrovirus	Moloney murine leukemia virus	gi|331961|gb|J02265.1|MLMMOS	0	0	6	39	18	0	26	30	0	0	5	42	0	28	12	46	0	0	18	30	48	46	120	0	0	63	37	0	17	0	6	4	6	0	100	12	0	32	14	0	0	15	0	4
Retroviridae	Gammaretrovirus	Moloney murine leukemia virus	gi|331962|gb|M11909.1|MLMMOSHT1	207	24	164	167	283	5	153	169	0	0	103	171	54	124	113	167	0	102	4	147	369	147	353	206	77	221	159	133	80	93	17	56	16	15	287	99	22	69	60	0	57	148	63	134
Retroviridae	Gammaretrovirus	Moloney murine leukemia virus	gi|331964|gb|K02728.1|MLMMOSM1	56	6	13	20	29	0	22	12	0	0	17	39	5	5	17	23	0	20	0	9	42	20	47	0	29	27	12	0	13	8	0	0	0	0	7	32	7	5	7	0	0	19	0	26
Retroviridae	Gammaretrovirus	Moloney murine sarcoma virus	gi|2664289|emb|Y15740.1|	106	17	104	57	95	5	109	89	0	0	57	78	69	47	74	104	0	59	0	29	231	84	197	150	43	125	93	56	41	42	37	9	11	0	199	67	11	15	51	0	7	79	53	77
Retroviridae	Gammaretrovirus	Moloney murine sarcoma virus	gi|331973|gb|J02266.1|MLMPROCG	0	0	0	0	0	0	0	0	0	0	0	0	0	0	0	0	0	0	0	6	0	0	0	0	0	0	0	0	0	0	0	0	10	0	0	0	0	0	0	0	0	0	0	0
Retroviridae	Gammaretrovirus	Moloney murine sarcoma virus	gi|332197|gb|M30733.1|MSVP21A	109	272	260	281	261	28	497	289	0	0	261	281	141	76	113	306	9	84	47	134	847	300	540	260	180	377	374	404	215	236	119	91	53	166	488	284	67	541	49	0	31	366	241	180
Retroviridae	Gammaretrovirus	Moloney murine sarcoma virus	gi|332199|gb|M10035.1|MSVRAS	0	0	0	0	0	0	0	0	0	0	0	0	0	0	0	0	0	0	0	0	0	0	0	0	0	0	0	0	0	0	0	0	0	0	0	0	0	5	0	0	0	0	0	0
Retroviridae	Gammaretrovirus	Moloney murine sarcoma virus	gi|332201|gb|K02084.1|MSVRF	25	452	34	25	10	32	21	6	0	0	101	22	4	15	42	59	0	19	0	23	71	31	65	62	96	53	43	84	15	17	6	7	4	0	48	20	4	577	34	0	5	29	5	14
Retroviridae	Gammaretrovirus	Moloney murine sarcoma virus	gi|332206|gb|K01691.1|MSVVRAF	0	7	0	0	0	0	0	0	0	0	0	0	0	0	0	0	0	0	0	0	0	0	6	0	0	0	0	6	0	0	0	0	0	0	8	0	0	4	0	0	0	0	8	0
Retroviridae	Gammaretrovirus	Moloney murine sarcoma virus	gi|61558|emb|X00740.1|	0	29	0	0	0	0	0	0	0	0	14	0	0	8	0	0	0	0	0	0	0	0	12	0	0	0	0	20	0	0	0	0	0	0	0	0	5	59	0	0	0	0	0	0
Retroviridae	Gammaretrovirus	Moloney murine sarcoma virus	gi|61642|emb|V01184.1|	779	320	1159	839	1161	463	2102	593	0	0	729	791	338	363	585	1204	10	595	22	704	2216	597	1962	114	2904	1287	793	2535	976	623	387	180	343	32	1281	832	205	6355	825	0	235	1547	444	628
Retroviridae	Gammaretrovirus	Murine leukemia virus	gi|1167936803|gb|KY574512.1|	0	0	0	0	0	0	0	0	0	0	0	0	0	0	0	0	0	0	22	0	0	0	0	0	0	0	0	0	0	0	0	0	0	32	0	0	0	0	0	0	0	0	0	0
Retroviridae	Gammaretrovirus	Murine leukemia virus	gi|21623735|dbj|AB086430.1|	452	34	464	348	278	17	554	356	0	0	86	265	150	259	215	466	0	301	0	347	572	260	608	370	99	324	363	341	163	146	60	49	70	0	528	257	21	234	153	0	104	426	86	294
Retroviridae	Gammaretrovirus	Murine leukemia virus	gi|331934|gb|J02255.1|MLMCG	0	0	0	0	0	0	0	0	0	0	0	0	9	0	0	0	0	0	23	8	0	0	0	0	0	0	0	0	0	0	0	9	5	0	0	0	0	0	0	0	0	0	0	0
Retroviridae	Gammaretrovirus	Murine leukemia virus	gi|55979252|gb|AY818896.1|	0	0	0	0	0	0	0	0	0	0	0	0	0	0	0	0	0	0	11	0	0	0	0	0	0	0	0	0	0	0	0	0	0	7	0	0	0	0	0	0	0	0	0	0
Retroviridae	Gammaretrovirus	Murine leukemia virus	gi|996270423|gb|KU324803.1|	0	0	0	0	0	0	0	0	0	0	0	0	0	0	0	0	0	0	222	0	0	0	0	0	0	0	0	0	0	0	0	0	0	135	0	0	0	0	0	0	0	0	0	0
Retroviridae	Gammaretrovirus	Murine osteosarcoma virus	gi|2801477|gb|AF033814.1|	107	49	83	138	73	98	264	45	0	0	34	60	31	64	65	126	0	78	20	55	158	83	329	86	909	148	145	627	107	85	54	15	32	16	149	104	13	1437	112	0	72	105	39	40
Retroviridae	Gammaretrovirus	Myeloproliferative sarcoma virus	gi|332210|gb|M15424.1|MSYMOSB	0	0	5	0	0	0	0	0	0	0	0	0	0	0	0	5	0	0	0	0	5	0	13	0	0	8	0	0	0	0	4	0	0	0	0	0	0	0	0	0	0	0	0	0
Retroviridae	Gammaretrovirus	Porcine endogenous retrovirus	gi|1697199181|gb|MK948415.1|	0	0	0	0	0	0	0	0	0	0	0	0	0	0	0	0	0	0	0	0	0	0	0	0	0	0	0	0	0	0	0	0	0	0	0	0	9	0	0	0	0	0	0	0
Retroviridae	Gammaretrovirus	Porcine endogenous retrovirus	gi|19422001|gb|AF435966.1|	0	0	0	0	0	0	0	0	0	0	0	0	0	0	0	0	0	0	0	0	0	0	0	0	0	0	0	0	0	0	0	0	0	0	0	0	0	4	0	0	0	0	0	0
Retroviridae	Gammaretrovirus	Porcine endogenous retrovirus	gi|2576324|emb|Y12239.1|	0	0	0	0	0	0	0	0	0	0	0	0	0	0	0	0	0	0	0	0	0	0	0	0	0	0	0	0	0	0	0	0	0	0	0	0	17	0	0	0	0	0	0	0
Retroviridae	Gammaretrovirus	Porcine endogenous retrovirus	gi|333494157|gb|HM131064.1|	0	0	0	0	0	0	0	0	0	0	0	0	33	0	0	0	0	0	0	0	0	0	0	0	0	0	0	0	0	0	0	0	0	0	0	0	0	0	0	0	0	0	0	0
Retroviridae	Gammaretrovirus	Porcine endogenous retrovirus	gi|333494158|gb|HM131065.1|	0	0	0	0	0	0	0	0	0	0	0	0	0	0	0	0	0	0	0	0	0	0	0	0	0	0	0	0	0	8	0	0	0	0	0	0	0	0	0	0	0	0	0	0
Retroviridae	Gammaretrovirus	Porcine endogenous retrovirus	gi|333494159|gb|HM131068.1|	0	0	0	0	0	0	0	0	0	0	0	0	0	0	0	0	0	0	0	0	0	0	0	0	0	0	0	0	0	0	0	0	0	0	0	0	29	0	0	0	0	0	0	0
Retroviridae	Gammaretrovirus	Porcine endogenous retrovirus	gi|333494161|gb|HM131073.1|	0	0	0	0	0	0	0	0	0	0	0	0	0	0	0	0	0	0	0	0	0	0	0	0	0	0	0	0	0	0	0	0	0	0	0	0	12	0	0	0	0	0	0	0
Retroviridae	Gammaretrovirus	Porcine endogenous retrovirus	gi|333494163|gb|HM131075.1|	0	0	0	0	0	0	0	0	0	0	0	0	0	0	0	0	0	0	0	0	0	0	0	0	0	0	0	0	0	0	0	0	0	0	0	0	7	0	0	0	0	0	0	0
Retroviridae	Gammaretrovirus	Porcine endogenous retrovirus A	gi|1233685432|gb|KY484771.1|	0	0	0	0	0	0	0	0	0	0	0	0	0	0	0	0	0	0	0	0	0	0	0	0	0	0	0	0	0	0	0	0	0	0	0	0	0	0	0	0	0	0	16	0
Retroviridae	Gammaretrovirus	Porcine endogenous retrovirus A	gi|316989833|gb|HQ688785.1|	0	0	0	0	0	0	0	0	0	0	0	0	0	0	0	0	0	0	0	0	0	0	0	0	0	0	0	0	0	0	0	0	0	0	0	0	6	0	0	0	0	0	0	0
Retroviridae	Gammaretrovirus	Porcine endogenous retrovirus B	gi|333034216|gb|HQ540594.1|	0	0	0	0	0	0	0	0	0	0	0	0	0	0	0	0	0	0	0	0	0	0	0	0	0	0	0	0	0	0	0	0	0	0	0	0	6	0	0	0	0	0	0	0
Retroviridae	Gammaretrovirus	Porcine endogenous retrovirus C	gi|14275837|emb|AJ293656.1|	0	0	0	0	0	0	0	0	0	0	0	0	0	0	0	0	0	0	0	0	0	0	0	0	0	0	0	0	0	0	0	0	0	0	0	0	10	0	0	0	0	0	0	0
Retroviridae	Gammaretrovirus	Porcine endogenous retrovirus C	gi|300825687|gb|HM159246.1|	0	0	0	0	0	0	0	0	0	0	0	0	0	0	0	0	0	0	0	0	0	0	0	0	0	0	0	0	0	0	0	0	0	0	0	0	5	0	0	0	0	0	0	0
Retroviridae	Gammaretrovirus	Porcine endogenous retrovirus C/A	gi|63054320|gb|AY953542.1|	0	0	0	0	0	0	0	0	0	0	0	0	0	0	0	0	0	0	53	0	0	0	0	0	0	0	0	0	0	0	0	0	0	0	0	0	4	0	0	0	0	0	0	0
Retroviridae	Gammaretrovirus	PreXMRV-1/PreXMRV-2 recombinant	gi|539195960|gb|KF584033.1|	0	0	0	0	0	0	0	0	0	0	0	0	0	0	0	0	0	0	16	0	0	0	0	0	0	0	0	0	0	0	0	0	0	0	0	0	0	0	0	0	0	0	0	0
Retroviridae	Gammaretrovirus	PreXMRV-1/PreXMRV-2 recombinant	gi|539195987|gb|KF584042.1|	0	0	0	0	0	0	0	0	0	0	0	0	0	0	0	0	0	0	314	0	0	0	0	0	0	0	0	0	0	0	0	0	0	124	0	0	0	0	0	0	0	0	0	0
Retroviridae	Gammaretrovirus	Rat sarcoma virus	gi|333963|gb|J02294.1|RSVRAS	28	98	24	36	59	5	77	32	0	0	60	44	15	17	29	63	0	16	60	50	109	24	67	36	19	47	38	72	29	20	12	0	13	98	42	25	0	87	6	0	4	24	0	25
Retroviridae	Gammaretrovirus	Simian sarcoma-associated virus	gi|4027914|gb|AF055064.1|	5447	2973	10026	27485	21331	3122	38493	10094	0	23	8822	9197	0	11040	12823	48996	25	3765	0	52321	27197	16664	46992	0	7507	25394	11932	3005	15645	17296	10698	15702	7827	0	18712	6127	1675	9091	0	0	5440	0	2279	27287
Retroviridae	Gammaretrovirus	Woolly monkey sarcoma virus	gi|61769|emb|X15311.1|	5713	3069	8499	23293	19881	3836	37683	11567	0	0	10025	7988	0	14963	12234	49044	50	3460	0	64659	26286	10970	40249	0	7731	21262	10469	3796	18048	13999	13820	18866	8496	0	16204	5603	2132	7949	0	0	5775	0	2647	33507
Retroviridae	Gammaretrovirus	Woolly monkey sarcoma virus	gi|61774|emb|V01201.1|	3745	1648	6465	13936	8887	1641	22803	6015	0	0	4736	4488	0	9144	6884	26847	11	2959	6	30275	14068	7526	23125	0	4170	11140	5570	1715	10921	7349	8093	8824	4082	0	8011	3647	791	4306	8	0	5269	0	1495	16728
Retroviridae	Gammaretrovirus	Woolly monkey sarcoma virus	gi|971888338|gb|KT724051.1|	8839	3238	18233	42802	28121	3414	61734	16134	0	0	10410	15350	25	24583	21741	81788	82	6901	0	90672	39037	28133	82524	0	9702	39224	19197	5083	33628	22449	24064	22150	12155	0	29240	10355	2169	17072	8	0	11709	0	3439	49588
Retroviridae	Gammaretrovirus	Xenotropic murine leukemia virus	gi|154761383|gb|EU035300.1|	0	0	0	0	0	0	0	0	0	0	0	0	0	0	0	0	0	0	0	0	0	0	0	0	0	0	0	0	0	7	0	0	0	0	0	0	0	0	0	0	0	0	0	0
Retroviridae	Retro_unclassified	AKT8 retrovirus	gi|210067|gb|M80675.1|AKTAKTA	31	3303	47	114	104	78	156	46	0	14	537	68	99	71	37	177	0	15	0	113	155	45	281	6	406	119	90	683	45	50	19	25	15	0	153	80	139	1952	205	0	10	95	59	67
Retroviridae	Retro_unclassified	Citrus endogenous pararetrovirus	gi|1189354729|gb|KY609920.1|	0	0	0	0	0	0	0	0	0	0	0	0	0	0	0	0	0	0	0	7	0	0	0	0	0	0	0	0	0	0	0	0	0	0	0	0	0	0	0	0	0	0	0	0
Retroviridae	Retro_unclassified	Melomys burtoni retrovirus	gi|672942334|gb|KF572483.1|	462	236	1647	3168	2502	306	4534	1219	0	0	872	1139	0	1510	1878	5492	0	500	0	5707	3405	2888	5787	0	696	2689	1613	425	3026	1853	1567	1800	1057	0	2060	1057	232	1698	0	0	901	0	262	3364
Retroviridae	Retro_unclassified	Melomys burtoni retrovirus	gi|672942336|gb|KF572484.1|	1172	546	1941	3663	3037	716	5510	2557	0	0	1923	1256	0	2648	2542	6604	0	626	0	8808	4089	2154	6730	0	1848	3279	1775	891	2871	2074	2222	2800	1362	0	2457	821	484	1819	0	0	969	0	412	5527
Retroviridae	Retro_unclassified	Melomys burtoni retrovirus	gi|672942338|gb|KF572485.1|	172	50	195	240	339	97	683	255	0	0	318	115	0	92	228	521	0	81	0	523	727	236	447	0	233	361	79	90	243	497	124	382	207	0	229	48	24	85	0	0	56	0	58	373
Retroviridae	Retro_unclassified	Melomys burtoni retrovirus	gi|672942340|gb|KF572486.1|	944	285	1820	4927	3061	355	6482	1505	0	0	1180	1673	0	2438	2165	7400	0	1153	0	7523	3444	3834	8478	0	1109	4145	2518	586	3340	2667	2236	1756	1246	0	2922	1054	204	1754	0	0	1740	0	371	4844
Retroviridae	Retro_unclassified	Myeloproliferative leukemia virus	gi|332297|gb|M60350.1|MYVVMPL	181	70	268	306	508	35	548	217	0	0	201	235	149	82	297	496	0	86	0	286	783	252	474	509	45	441	485	222	139	215	156	76	85	0	482	228	30	174	166	0	38	273	133	217

## Sheet: ZMB.pool3.megablast.taxonomySum
Taxonomic counts for megablast
	Maximum MEGABLAST E-Value cutoff [default 1E-10]: 1E-35
	Minimum MEGABLAST Alignment Length cutoff [default 50]: 100
Family	Genus	Species	Accession#	ZMB_A119_S38_L001_R1_001	ZMB_A11_S19_L001_R1_001	ZMB_A12_S20_L001_R1_001	ZMB_A15_S41_L001_R1_001	ZMB_A16K_S45_L001_R1_001	ZMB_A18_S7_L001_R1_001	ZMB_A19_S21_L001_R1_001	ZMB_A20_S22_L001_R1_001	ZMB_A22_S24_L001_R1_001	ZMB_A25_S25_L001_R1_001	ZMB_A26_S26_L001_R1_001	ZMB_A2_S16_L001_R1_001	ZMB_A32_S8_L001_R1_001	ZMB_A37_S27_L001_R1_001	ZMB_A3_S5_L001_R1_001	ZMB_A43_S28_L001_R1_001	ZMB_A47_S29_L001_R1_001	ZMB_A49_S30_L001_R1_001	ZMB_A4L_S42_L001_R1_001	ZMB_A50_S31_L001_R1_001	ZMB_A53_S9_L001_R1_001	ZMB_A55_S10_L001_R1_001	ZMB_A5_S6_L001_R1_001	ZMB_A62_S32_L001_R1_001	ZMB_A65_S33_L001_R1_001	ZMB_A67_S34_L001_R1_001	ZMB_A69_S35_L001_R1_001	ZMB_A6K_S43_L001_R1_001	ZMB_A72_S36_L001_R1_001	ZMB_A74_S37_L001_R1_001	ZMB_A7_S17_L001_R1_001	ZMB_A8_S18_L001_R1_001	ZMB_A9K_S44_L001_R1_001	ZMB_B1_S39_L001_R1_001	ZMB_K1_S11_L001_R1_001	ZMB_K2_S12_L001_R1_001	ZMB_K3_S13_L001_R1_001	ZMB_K4_S15_L001_R1_001	ZMB_K5_S40_L001_R1_001	ZMB_K6_S14_L001_R1_001	ZMB_NY1_S1_L001_R1_001	ZMB_NY2_S2_L001_R1_001	ZMB_NY4_S4_L001_R1_001
Anelloviridae	Anello_unclassified	Anelloviridae sp.	gi|1280074270|gb|MF684738.1|	0	0	0	0	6	0	0	0	0	0	0	0	0	0	0	0	0	0	0	0	0	0	0	0	0	0	0	0	0	0	0	0	0	0	0	0	0	0	0	0	0	0	0
Anelloviridae	Anello_unclassified	Anelloviridae sp.	gi|1280074272|gb|MF684739.1|	0	0	0	0	1269	0	0	0	0	0	0	0	0	0	0	0	0	0	0	0	0	0	0	0	0	0	0	0	0	0	0	0	0	0	0	0	0	0	0	0	0	0	0
Anelloviridae	Anello_unclassified	Anelloviridae sp.	gi|1280074276|gb|MF684741.1|	0	0	0	0	1516	0	0	0	0	0	0	0	0	0	0	0	0	0	0	0	0	0	0	0	0	0	0	0	0	0	0	0	0	0	0	0	0	0	0	0	0	0	388
Anelloviridae	Anello_unclassified	Mosquito VEM Anellovirus SDBVL A	gi|333596679|gb|HQ335082.1|	0	0	0	0	844	0	0	0	0	0	0	0	0	0	0	0	0	0	0	0	0	0	0	0	0	0	0	0	0	0	0	0	0	0	0	0	0	0	0	0	0	0	169
Anelloviridae	Anello_unclassified	Mosquito VEM Anellovirus SDBVL B	gi|333596682|gb|HQ335083.1|	0	0	0	0	5351	0	0	0	0	0	0	0	0	0	20	0	0	0	0	0	0	0	0	0	0	0	0	0	0	0	0	0	0	0	0	0	0	0	0	0	0	0	1262
Anelloviridae	Anello_unclassified	Rodent Torque teno virus 1	gi|597610465|gb|KJ194630.1|	0	0	0	0	0	0	0	0	0	0	0	0	0	26	0	0	0	0	0	0	0	0	0	0	0	0	0	0	0	0	0	0	0	0	0	0	0	0	0	0	0	0	0
Circoviridae	Cyclovirus	Cyclovirus ZM36a	gi|701456364|dbj|AB937982.1|	0	0	0	0	31	0	0	0	0	0	0	0	0	0	0	0	0	0	0	0	0	0	0	0	0	0	0	0	0	0	0	0	0	0	0	0	0	0	0	0	0	0	0
Circoviridae	Cyclovirus	Cyclovirus ZM50a	gi|701456373|dbj|AB937985.1|	0	0	0	0	7	0	0	0	0	0	0	0	0	0	0	0	0	0	0	0	0	0	0	0	0	0	0	0	0	0	0	0	0	0	0	0	0	0	0	0	0	0	0
Circoviridae	Cyclovirus	Human cyclovirus VS5700009	gi|512130178|gb|KC771281.1|	0	0	0	0	0	0	0	0	0	0	0	0	0	0	0	0	31	0	0	0	0	0	0	0	0	0	0	0	0	0	0	0	0	0	0	0	0	0	0	0	0	0	0
Herpesviridae	Cytomegalovirus	Human betaherpesvirus 5	gi|56277556|gb|AY681345.1|	0	0	0	0	0	0	0	0	0	0	0	0	0	0	8	0	0	0	0	0	0	0	0	0	0	0	0	0	0	0	0	0	0	0	0	0	0	0	0	0	0	0	0
Herpesviridae	Muromegalovirus	Murid betaherpesvirus 8	gi|1758278562|gb|JX867617.2|	0	0	0	0	44	0	0	0	0	0	0	0	0	0	0	0	0	0	0	0	0	0	0	0	0	0	0	0	0	0	0	0	0	0	0	0	0	0	0	0	0	0	0
Herpesviridae	Muromegalovirus	Murid betaherpesvirus 8	gi|806461799|gb|KP202868.1|	0	0	0	0	58	0	0	0	0	0	0	0	0	0	0	0	0	0	0	0	0	0	0	0	0	0	0	0	0	0	0	0	0	0	0	0	0	0	0	0	0	0	0
Herpesviridae	Muromegalovirus	Rat cytomegalovirus ALL-03	gi|814970590|gb|KP967684.1|	0	0	0	0	92	0	0	0	0	0	0	0	0	0	0	0	0	0	0	0	0	0	0	0	0	0	0	0	0	0	0	0	0	0	0	0	0	0	0	0	0	6	0
Papillomaviridae	Betapapillomavirus	Betapapillomavirus 5	gi|1273499074|gb|MF588687.1|	0	0	0	0	0	0	0	0	0	0	0	0	0	0	0	0	0	0	0	0	0	7	0	0	0	0	0	0	0	0	0	0	0	0	0	0	0	0	0	0	9	0	0
Papillomaviridae	Betapapillomavirus	Human papillomavirus 100	gi|238623442|emb|FM955839.1|	0	0	0	0	0	0	0	0	0	0	0	0	0	0	0	0	0	0	0	0	0	0	0	0	0	0	0	0	0	0	0	0	0	0	0	0	0	6	0	0	0	0	0
Papillomaviridae	Betapapillomavirus	Human papillomavirus 105	gi|238623458|emb|FM955841.1|	0	0	0	0	0	7	0	0	0	0	0	0	0	0	25	0	0	0	0	0	0	0	0	0	0	0	0	0	0	0	0	0	0	0	0	0	0	0	0	0	0	4	0
Papillomaviridae	Betapapillomavirus	Human papillomavirus 110	gi|186461194|gb|EU410348.1|	0	0	0	0	0	0	0	0	0	0	0	0	0	0	0	0	0	0	0	0	0	0	0	0	0	0	0	0	0	0	0	0	0	0	0	0	0	0	0	0	0	0	25
Papillomaviridae	Betapapillomavirus	Human papillomavirus 38	gi|1653972968|gb|MK620839.1|	0	0	0	0	0	0	0	0	0	0	0	0	0	0	5	0	0	0	0	0	0	0	0	0	0	0	0	0	0	0	0	0	0	0	0	0	0	0	0	0	0	0	0
Papillomaviridae	Betapapillomavirus	Human papillomavirus 38	gi|169403347|emb|AM943928.1|	0	0	0	0	0	0	0	0	0	0	0	0	0	0	8	0	0	0	0	0	0	0	0	0	0	0	0	0	0	0	0	0	0	0	0	0	0	0	0	0	0	0	0
Papillomaviridae	Betapapillomavirus	Human papillomavirus 5	gi|389885555|gb|JN211194.1|	0	0	0	0	0	4	0	0	0	0	0	0	0	0	0	0	0	0	0	0	0	0	0	0	0	0	0	0	0	0	0	0	0	0	0	0	0	0	0	0	0	0	0
Papillomaviridae	Betapapillomavirus	Human papillomavirus 80	gi|2911565|emb|Y15176.1|	0	0	0	0	0	0	0	0	0	0	0	0	0	0	0	0	0	0	0	0	0	0	0	0	0	0	0	0	0	0	0	0	0	0	0	0	0	0	0	0	0	0	11
Papillomaviridae	Betapapillomavirus	Human papillomavirus 99	gi|238623435|emb|FM955838.1|	0	0	0	0	0	0	0	0	0	0	0	0	0	0	0	0	0	0	0	0	0	16	0	0	0	0	0	0	0	0	0	0	0	0	0	0	0	0	0	0	0	0	0
Papillomaviridae	Betapapillomavirus	Human papillomavirus RTRX7	gi|2218078|gb|U85660.1|HPU85660	0	17	5	0	0	0	0	0	0	0	0	0	0	0	0	0	0	0	0	0	0	62	0	0	0	0	0	0	0	0	0	0	0	0	0	0	0	5	0	0	13	8	0
Papillomaviridae	Betapapillomavirus	Human papillomavirus type 38b	gi|74484000|gb|DQ090005.2|	0	0	0	0	0	0	0	0	0	0	0	0	0	0	0	0	0	0	0	0	0	7	0	0	0	0	0	0	0	0	0	0	0	0	0	0	0	0	0	0	0	0	0
Papillomaviridae	Betapapillomavirus	Human papillomavirus type 5b	gi|222395|dbj|D90252.1|PPH5BCG	0	0	0	0	0	0	0	0	0	0	0	0	0	0	0	0	0	0	0	0	0	0	0	0	0	0	0	0	0	0	0	0	0	0	0	0	0	4	0	0	0	0	0
Papillomaviridae	Betapapillomavirus	human papillomavirus 115	gi|270048212|gb|FJ947080.1|	0	0	0	0	0	0	0	0	0	0	0	0	0	0	0	0	0	0	0	0	0	19	0	0	0	0	0	0	0	0	0	0	0	0	0	0	0	0	0	0	0	0	0
Papillomaviridae	Betapapillomavirus	human papillomavirus 12	gi|396910|emb|X74466.1|	0	0	0	0	0	0	0	0	0	0	0	0	0	0	0	0	0	0	0	0	0	0	0	0	0	0	0	0	0	0	0	0	0	0	0	0	0	0	0	0	0	15	7
Papillomaviridae	Betapapillomavirus	human papillomavirus 12	gi|808877|dbj|D50545.1|PPHE7A	0	0	0	0	0	0	0	0	0	0	0	0	0	0	0	0	0	0	0	0	0	8	0	0	0	0	0	0	0	0	0	0	0	0	0	0	0	0	0	0	0	0	0
Papillomaviridae	Betapapillomavirus	human papillomavirus 20	gi|1020162|gb|U31778.1|HPU31778	0	0	0	0	0	0	0	0	0	0	0	0	0	0	0	0	0	0	0	0	0	0	0	0	0	0	0	0	0	0	0	0	0	0	0	0	0	4	0	0	0	0	9
Papillomaviridae	Betapapillomavirus	human papillomavirus 20	gi|1200175664|gb|KY969593.1|	0	0	0	0	0	5	0	0	0	0	0	0	0	0	18	0	0	0	0	0	0	0	0	0	0	0	0	0	0	0	0	0	0	0	0	0	0	0	0	0	0	4	0
Papillomaviridae	Betapapillomavirus	human papillomavirus 47	gi|333062|gb|M32305.1|PPH47CG	0	0	0	0	0	0	0	0	0	0	0	0	0	0	0	0	0	0	0	0	0	0	0	0	0	0	0	0	0	0	0	0	0	0	0	0	0	0	0	0	5	0	0
Papillomaviridae	Gammapapillomavirus	Human papillomavirus type 50	gi|1020258|gb|U31790.1|HPU31790	0	0	0	0	0	0	0	0	0	0	0	0	0	0	0	0	0	0	0	0	0	15	0	0	0	0	0	0	0	0	0	0	0	0	0	0	0	0	0	0	0	0	0
Papillomaviridae	Iotapapillomavirus	Iotapapillomavirus 1	gi|436472|gb|U01834.1|MRU01834	0	0	0	0	87	0	0	0	0	0	0	0	0	0	0	0	0	0	0	0	0	0	0	0	0	0	0	0	0	0	0	0	0	0	0	0	0	0	0	0	0	0	0
Papillomaviridae	Mupapillomavirus	Human papillomavirus 204	gi|819925266|gb|KP769769.1|	0	0	0	0	0	0	0	0	0	0	0	0	0	0	0	0	0	0	0	0	0	0	0	0	0	0	0	0	0	0	0	0	0	0	0	0	0	0	0	0	0	6	0
Papillomaviridae	Papilloma_unclassified	Human papillomavirus	gi|23344721|gb|AF542099.1|	0	7	0	0	0	0	0	0	0	0	0	0	0	0	0	0	0	0	0	0	0	0	0	0	0	0	0	0	0	0	0	0	0	0	0	0	0	0	0	0	0	0	0
Papillomaviridae	Papilloma_unclassified	Human papillomavirus	gi|440503030|gb|KC113191.1|	0	0	0	0	0	0	0	0	0	0	0	0	0	0	0	0	0	0	0	0	0	12	0	0	0	0	0	0	0	0	0	0	0	0	0	0	0	9	0	0	4	0	0
Papillomaviridae	Pipapillomavirus	Mastomys coucha papillomavirus 2	gi|110225453|gb|DQ664501.1|	7	0	0	29	269	7	0	0	330	5	0	0	0	144	12	0	0	0	0	0	19	0	14	0	390	0	0	0	0	4	0	0	0	21	0	0	0	0	50	0	0	0	0
Parvoviridae	Dependoparvovirus	Murine adeno-associated virus 1	gi|1379071687|gb|MF416383.1|	0	0	0	0	0	0	0	0	0	0	0	0	0	0	0	0	0	0	0	0	0	0	0	0	0	0	0	0	0	0	0	0	0	0	0	0	0	0	5	0	0	0	0
Polyomaviridae	Alphapolyomavirus	Merkel cell polyomavirus	gi|1384960104|gb|MG241588.1|	0	0	0	0	0	0	0	0	0	0	0	0	0	0	0	0	0	0	0	0	0	4	0	0	0	0	0	0	0	0	0	0	0	0	0	0	0	0	0	0	0	0	0
Polyomaviridae	Alphapolyomavirus	Merkel cell polyomavirus	gi|283580119|gb|GQ888635.1|	0	0	0	0	0	0	0	0	0	0	0	0	0	0	0	0	0	0	0	0	0	0	0	5	0	0	0	0	0	0	0	0	0	0	0	0	0	0	0	0	0	0	0
Polyomaviridae	Alphapolyomavirus	Merkel cell polyomavirus	gi|354683957|gb|JN038581.1|	0	0	0	0	0	0	0	0	0	0	0	0	0	0	0	0	0	0	0	0	0	0	6	0	0	0	0	0	0	0	0	0	0	0	0	0	0	0	0	0	0	0	0
Polyomaviridae	Alphapolyomavirus	Merkel cell polyomavirus	gi|557785968|dbj|AB811670.1|	0	0	0	0	0	0	0	0	0	0	0	0	0	0	0	0	0	0	0	0	0	0	0	9	0	0	0	0	0	0	0	0	0	0	0	0	0	0	0	0	0	0	0
Polyomaviridae	Alphapolyomavirus	Merkel cell polyomavirus	gi|597569240|gb|KJ022619.1|	0	0	0	0	0	0	0	0	0	0	0	0	0	7	0	0	0	0	0	0	0	0	0	0	0	0	0	0	0	0	0	0	0	0	0	0	0	0	0	0	0	0	0
Polyomaviridae	Betapolyomavirus	Mastomys natalensis polyomavirus 1	gi|316995981|dbj|AB588640.1|	0	0	0	0	4	0	0	0	0	0	0	0	11816	0	0	0	0	0	0	0	0	0	0	0	0	0	80049	0	0	0	0	0	0	0	0	14	0	0	0	0	0	0	0
Retroviridae	Gammaretrovirus	Abelson murine leukemia virus	gi|239190|gb|S66908.1|	42	0	0	174	0	228	152	109	0	127	119	0	180	27	154	51	0	97	83	111	377	56	210	109	17	28	58	45	59	44	27	69	113	112	312	134	108	79	148	98	0	0	0
Retroviridae	Gammaretrovirus	Abelson murine leukemia virus	gi|61473|emb|X02963.1|	186	0	156	527	4	953	557	463	9	629	765	0	554	220	570	274	0	460	387	506	1828	218	817	501	193	125	188	232	258	326	197	284	407	522	1114	601	373	253	545	313	267	158	9
Retroviridae	Gammaretrovirus	Cas NS-1 murine leukemia virus	gi|323269|gb|J04169.1|CASNS1	8	0	8	7	0	26	0	12	0	12	5	0	11	6	24	0	0	7	0	0	13	9	24	0	7	7	5	10	12	0	7	10	7	6	15	7	0	0	6	0	0	4	0
Retroviridae	Gammaretrovirus	Gibbon ape leukemia virus	gi|332610|gb|M26927.1|PCGGPE	0	0	0	134	0	118	204	45	8	33	196	0	433	89	75	53	0	0	0	79	0	172	174	73	13	20	41	23	44	45	58	99	100	139	420	198	84	91	83	67	0	0	0
Retroviridae	Gammaretrovirus	Gibbon ape leukemia virus	gi|4027912|gb|AF055063.1|	0	0	0	5	0	0	0	0	0	0	7	0	7	0	0	0	0	0	0	0	0	0	6	0	0	0	0	0	0	4	0	0	0	0	8	0	0	0	0	0	0	0	0
Retroviridae	Gammaretrovirus	Gibbon ape leukemia virus	gi|885929|gb|U20589.1|GLU20589	0	0	0	1590	0	1261	2934	529	60	380	2672	0	4508	917	752	769	0	0	0	981	0	2676	2200	1597	204	279	554	323	529	807	770	1559	1374	1532	4428	2300	1195	1575	1210	711	0	0	0
Retroviridae	Gammaretrovirus	Gibbon ape leukemia virus	gi|971888245|gb|KT724047.1|	0	0	0	80	0	31	144	25	0	9	110	0	155	53	18	13	0	0	0	34	0	123	129	31	0	10	11	14	10	18	14	52	56	76	178	91	21	47	56	22	0	0	0
Retroviridae	Gammaretrovirus	Gibbon ape leukemia virus	gi|971888288|gb|KT724049.1|	0	0	0	9	0	18	17	0	0	0	21	0	48	4	6	0	0	0	0	8	0	8	0	5	0	0	0	5	11	0	5	9	14	17	33	32	4	4	4	13	0	0	0
Retroviridae	Gammaretrovirus	Gibbon ape leukemia virus	gi|971888315|gb|KT724050.1|	0	0	0	0	0	0	0	0	0	0	0	0	4	0	0	0	0	0	0	0	0	0	0	0	0	0	0	0	0	0	0	0	0	0	0	0	0	0	0	0	0	0	0
Retroviridae	Gammaretrovirus	Harvey murine sarcoma virus	gi|332184|gb|M24154.1|MSHHAS	5	0	8	59	16	52	19	18	0	32	29	0	32	11	10	4	0	9	22	4	80	6	29	19	12	7	8	15	7	9	4	10	20	24	60	28	14	10	31	17	16	220	15
Retroviridae	Gammaretrovirus	Melomys woolly monkey virus	gi|1041556028|gb|KX059700.1|	0	0	0	4789	0	6292	12719	2522	174	1923	11023	0	22842	4055	3297	3862	0	0	0	4940	0	7404	9025	4753	604	1414	2922	1804	3259	4106	3457	7584	6399	7984	23396	12078	6773	6497	4878	4242	0	0	0
Retroviridae	Gammaretrovirus	Moloney murine leukemia virus	gi|331961|gb|J02265.1|MLMMOS	0	0	0	0	0	17	0	7	0	5	8	0	0	0	0	0	0	7	0	7	35	5	4	0	0	0	0	0	4	0	0	0	5	6	12	0	0	0	0	0	0	0	0
Retroviridae	Gammaretrovirus	Moloney murine leukemia virus	gi|331962|gb|M11909.1|MLMMOSHT1	10	0	23	23	0	81	37	46	0	34	43	0	37	4	36	5	0	19	15	29	157	25	41	47	18	11	13	16	13	4	12	24	22	41	57	24	20	10	34	22	39	0	0
Retroviridae	Gammaretrovirus	Moloney murine leukemia virus	gi|331964|gb|K02728.1|MLMMOSM1	0	0	0	8	0	9	4	0	0	0	8	0	8	4	0	5	0	5	0	0	15	0	4	0	0	0	0	0	0	0	0	0	0	5	6	10	0	6	5	0	0	0	0
Retroviridae	Gammaretrovirus	Moloney murine sarcoma virus	gi|2664289|emb|Y15740.1|	10	0	9	12	0	43	11	24	0	20	41	0	15	5	30	9	0	14	16	18	59	9	20	11	5	0	8	12	8	4	0	8	20	21	35	10	16	0	16	4	13	0	0
Retroviridae	Gammaretrovirus	Moloney murine sarcoma virus	gi|332197|gb|M30733.1|MSVP21A	33	0	24	136	0	128	60	42	0	112	81	0	43	27	22	22	0	32	37	45	82	26	59	24	17	8	14	38	20	46	18	18	66	23	93	45	21	10	45	27	60	37	0
Retroviridae	Gammaretrovirus	Moloney murine sarcoma virus	gi|332201|gb|K02084.1|MSVRF	0	0	10	0	0	10	0	0	0	7	4	0	4	0	6	0	0	4	4	0	24	0	4	0	10	0	0	6	0	0	0	4	4	0	20	6	0	0	9	4	8	4	0
Retroviridae	Gammaretrovirus	Moloney murine sarcoma virus	gi|61558|emb|X00740.1|	0	0	0	7	0	0	0	0	0	0	0	0	0	0	0	0	0	0	0	0	0	0	0	0	0	0	0	0	0	0	0	0	0	0	0	0	0	0	0	0	0	26	0
Retroviridae	Gammaretrovirus	Moloney murine sarcoma virus	gi|61642|emb|V01184.1|	46	0	18	277	0	341	164	164	0	297	331	0	195	78	204	60	0	130	164	132	512	73	190	107	56	55	77	91	76	70	67	76	243	136	445	223	124	18	210	119	16	19	5
Retroviridae	Gammaretrovirus	Murine leukemia virus	gi|21623735|dbj|AB086430.1|	44	0	55	45	0	90	53	109	0	80	98	0	77	25	59	28	0	79	51	60	235	11	105	61	64	25	46	35	35	27	24	50	45	70	142	87	42	30	65	42	163	20	0
Retroviridae	Gammaretrovirus	Murine leukemia virus	gi|331934|gb|J02255.1|MLMCG	0	0	0	0	0	0	0	0	0	0	0	0	0	0	5	0	0	0	0	0	0	11	0	0	0	0	0	0	0	0	0	0	0	0	0	0	0	0	0	0	0	0	0
Retroviridae	Gammaretrovirus	Murine osteosarcoma virus	gi|2801477|gb|AF033814.1|	4	0	0	11	0	46	17	15	0	44	37	0	6	5	35	0	0	16	25	19	63	0	14	7	12	6	9	14	6	8	15	4	13	24	50	38	22	8	12	19	6	25	0
Retroviridae	Gammaretrovirus	Rat leukemia virus	gi|348950|gb|M77194.1|MLVGAG	0	0	0	0	155	0	0	0	0	0	0	0	0	0	11	0	0	0	0	0	0	0	0	0	0	0	0	0	0	0	0	0	0	0	0	0	0	0	0	0	0	3032	127
Retroviridae	Gammaretrovirus	Rat sarcoma virus	gi|1220502|gb|M76757.1|RSVTRANSA	0	0	0	0	214	0	0	0	0	0	0	0	0	0	6	0	0	0	0	0	0	0	0	0	0	0	0	0	0	0	0	0	0	0	0	0	0	0	0	0	0	3816	172
Retroviridae	Gammaretrovirus	Rat sarcoma virus	gi|333963|gb|J02294.1|RSVRAS	0	0	4	24	12	16	0	0	0	15	16	0	0	0	9	5	0	6	0	0	11	0	9	0	0	0	0	5	0	0	0	0	5	0	17	7	0	0	5	4	6	339	22
Retroviridae	Gammaretrovirus	Simian sarcoma-associated virus	gi|4027914|gb|AF055064.1|	0	0	0	4041	0	4276	8787	1705	120	1520	8874	0	17671	2817	2440	2401	0	0	0	3404	0	4360	5777	2764	579	931	1495	1318	1729	2588	2895	5279	3992	4603	15511	7947	4255	3681	3566	2759	0	0	0
Retroviridae	Gammaretrovirus	Woolly monkey sarcoma virus	gi|61769|emb|X15311.1|	0	0	0	4684	0	3590	9119	1733	113	1343	7777	0	14440	2845	2260	2516	0	0	0	3264	0	6656	6382	3710	384	989	1777	1315	1999	2704	2266	4613	4523	5855	15341	7368	3994	4624	3840	2360	0	0	0
Retroviridae	Gammaretrovirus	Woolly monkey sarcoma virus	gi|61774|emb|V01201.1|	0	0	0	2291	0	2530	4206	1092	95	833	4870	0	8868	1839	1284	1537	0	0	0	1822	0	2772	3121	1979	357	564	1091	669	1289	1539	1309	3049	2561	3452	9182	4452	2813	2337	2219	1511	0	0	0
Retroviridae	Gammaretrovirus	Woolly monkey sarcoma virus	gi|971888338|gb|KT724051.1|	0	0	0	5262	0	7772	13914	2892	241	2575	13122	0	30330	4304	3796	4415	0	0	0	6131	0	7483	10006	5205	739	1834	3546	2326	4098	4889	4605	9494	7268	9128	27665	15925	8262	6996	5438	5149	0	0	0
Retroviridae	Retro_unclassified	AKT8 retrovirus	gi|210067|gb|M80675.1|AKTAKTA	0	0	0	12	5	37	18	16	0	27	26	0	23	8	19	11	0	19	25	17	59	4	37	11	55	0	8	10	11	11	8	14	9	20	71	18	21	171	26	16	0	0	9
Retroviridae	Retro_unclassified	Melomys burtoni retrovirus	gi|672942334|gb|KF572483.1|	0	0	0	417	0	709	1225	276	20	241	977	0	2570	434	365	362	0	0	0	459	0	577	937	353	54	224	279	187	323	426	392	822	494	676	2381	1739	742	463	406	499	0	0	0
Retroviridae	Retro_unclassified	Melomys burtoni retrovirus	gi|672942336|gb|KF572484.1|	0	0	0	828	0	567	1176	278	25	232	1238	0	2622	510	409	456	0	0	0	580	0	920	1069	664	106	220	427	218	422	590	409	798	666	988	2387	1382	709	758	601	388	0	0	0
Retroviridae	Retro_unclassified	Melomys burtoni retrovirus	gi|672942338|gb|KF572485.1|	0	0	0	116	0	61	141	15	0	20	154	0	173	56	64	36	0	0	0	43	0	84	104	76	17	14	7	30	17	39	33	45	76	55	246	94	47	38	141	24	0	0	0
Retroviridae	Retro_unclassified	Melomys burtoni retrovirus	gi|672942340|gb|KF572486.1|	0	0	0	535	0	950	1534	366	6	332	1330	0	3880	533	505	427	0	0	0	688	0	601	1158	393	110	250	354	277	431	594	555	1165	620	774	3040	2013	867	663	465	688	0	0	0
Retroviridae	Retro_unclassified	Myeloproliferative leukemia virus	gi|332297|gb|M60350.1|MYVVMPL	32	0	46	100	0	125	58	42	0	88	126	0	66	12	59	22	0	37	38	65	170	43	81	69	13	17	19	40	29	31	20	26	40	51	150	87	19	24	67	21	78	0	0
