# Supplementary material for: Application of a Sensitive Capture Sequencing Approach to Reservoir Surveillance Detects Novel Viruses in Zambian Wild Rodents
Source: Viruses. 2024 Nov 9;16(11):1754. doi: 10.3390/v16111754 (PMC11598836; doi:10.3390/v16111754)
Supplement: Supplementary file 1 [file viruses-16-01754-s001.zip › Supplementary Table S3.xlsx]

## Sheet: Sheet1
	Supplementary Table S3. Pairwise distance matrix for polymerase amino acid sequence of murine adenovirus from Zambia and other murine adenoviruses.
		MAdV-1	MAdV-3	MAdV-4	MAdV-2
	MAdV-1
	MAdV-3	69.6					>60% identity
	MAdV-4	68.3	65.6				<50% identity
	MAdV-2	41.7	37.1	40.6
