# Supplementary material for: Application of a Sensitive Capture Sequencing Approach to Reservoir Surveillance Detects Novel Viruses in Zambian Wild Rodents
Source: Viruses. 2024 Nov 9;16(11):1754. doi: 10.3390/v16111754 (PMC11598836; doi:10.3390/v16111754)
Supplement: Supplementary file 1 [file viruses-16-01754-s001.zip › Supplementary Table S5.xlsx]

## Sheet: Sheet1
	Supplementary Table S5. Pairwise distance matrix for NS1 amino acid sequence of Nyamadzi and Mwangazi virus, and other viruses in the genus Chaphamaparvovirus.
		Nyamadzi	MKPV	Mwangazi	UaPV	CKPV	TdChPV2
	Nyamadzi
	MKPV	78.1							>74% identity
	Mwangazi	73.6	76.8
	UaPV	73.6	73.4	71.8					<72% identity
	CKPV	71.2	71.5	74.5	74.2
	TdChPV2	69.2	73.4	70.9	71.8	70.6
