# Supplementary material for: Application of a Sensitive Capture Sequencing Approach to Reservoir Surveillance Detects Novel Viruses in Zambian Wild Rodents
Source: Viruses. 2024 Nov 9;16(11):1754. doi: 10.3390/v16111754 (PMC11598836; doi:10.3390/v16111754)
Supplement: Supplementary file 1 [file viruses-16-01754-s001.zip › SupplementaryTable S7.xlsx]

## Sheet: Sheet1
	Supplementary Table S7. Pairwise distance matrix of murine kobuvirus from Zambia and other viruses in the species Aichivirus A.
		Polyprotein sequence
			AiV-A6	AiV-A9	AiV-A3	AiV-A10	A104	AiV-A8	AiV-A4	AiV-A2	AiV-A1	AiV-A5	AiV-A7
		AiV-A6
		AiV-A9	93.8												>86% identity
		AiV-A3	87.1	86.8
		AiV-A10	87.5	86.5	82.6										<84% identity
		A104	85.6	85.9	85.8	82.9
		AiV-A8	84.3	83.8	84.2	81.3	83								<80% identity
		AiV-A4	82.4	82.8	83.1	81.5	81.4	81
		AiV-A2	82.6	82	83.6	80.7	81.4	80.7	84.9
		AiV-A1	82.3	82.3	81.2	80.7	80.7	79.9	79.8	78.6
		AiV-A5	77.2	76.3	75.8	75.3	74.6	75.8	75.1	74.7	74.9
		AiV-A7	75.5	75.2	75.6	74.4	74.5	75.1	73.9	73	73.5	82.8
		P1 sequence
			AiV-A6	AiV-A9	AiV-A3	AiV-A10	A104	AiV-A8	AiV-A4	AiV-A1	AiV-A2	AiV-A5	AiV-A7
		AiV-A6
		AiV-A9	93.7												>85% identity
		AiV-A3	87.6	87.4
		AiV-A10	88.9	86.9	87.1										<81% identity
		A104	82.9	83.7	84.5	82.4
		AiV-A8	81.6	81	81.9	81.8	80								<79% identity
		AiV-A4	80.8	80.9	80.8	79.3	77.2	79.5
		AiV-A1	80.5	80.6	80	81	77.7	79.2	78.1
		AiV-A2	79	77.7	79.5	76.1	75.5	76	78.3	72.9
		AiV-A5	78.1	77.3	77.3	78.7	73.5	77.1	75.2	73.7	72.7
		AiV-A7	76.8	75.3	76.3	77.1	73.7	75.4	74.2	73.9	68.9	85.3
		2C3CD sequence
			AiV-A6	AiV-A9	AiV-A3	A104	AiV-A2	AiV-A8	AiV-A1	AiV-A4	AiV-A5	AiV-A7	AiV-A10
		AiV-A6
		AiV-A9	94.2												>90% identity
		AiV-A3	89.6	90.6
		A104	89.6	90.5	90.7										<88% identity
		AiV-A2	88.3	88.9	90.6	88.6
		AiV-A8	88	89.4	90	89.9	88.4								<83% identity
		AiV-A1	87.9	88.7	87	87.9	88	85.4
		AiV-A4	87.2	88.1	89.7	87.5	91.6	87.6	87.2
		AiV-A5	81.1	81.8	81.1	80.8	81.7	81	82.7	81.2
		AiV-A7	78.8	80.6	79.6	79.4	79.9	80.2	79.8	79	85.5
		AiV-A10	79.4	79.2	77.4	77.7	78.1	76.6	76.6	77.8	71.5	69.4
		Pairwise sequence identities between murine kobuvirus A104 from Zambia (GenBank XXXX; aichivirus A11) and aichivirus A1, aichivirus A2, aichivirus A3, aichivirus A4, aichivirus A5, aichivirus A6, aichivirus A7, aichivirus A8, aichivirus A9, and aichivirus A10 (GenBank AB040749, JN387133, JF755427, KF831027, KJ934637, MF947444, KY432931, MF175074, MF352432, MF947429, respectively) were calculated …
